# Supplementary material for: Analyzing molecular typing and clinical application of immunogenic cell death-related genes in hepatocellular carcinoma
Source: BMC Cancer. 2023 Jun 8;23:522. doi: 10.1186/s12885-023-10992-2 (PMC10249577; doi:10.1186/s12885-023-10992-2)
Supplement: Supplementary file 1 — Additional file 1: Figure S1. A. Frequenciesof CNV gain, loss, and non-CNV among ICDs in ICD-low clusters. B. Frequenciesof CNV gain, loss, and non-CNV among ICDs in ICD-high clusters. Figure S2. A. mRNAlevels of BAX in THLE-2 and HCC cells. B. mRNA levels of BAX in HepG2 and Huh7HCC cells after BAX was knocked down. C-D. A colony formation assay was used toexplore the function of BAX in HCC cells. Their representative images are shownin C. E-F. Knockdown of BAX inhibits HCC cell migration. Wound healing assayswere used to assess the migration of HepG2 and Huh7 cells after the BAXknockdown. Representative images are shown in E (* P<0.05, ** P<0.01, ***P<0.001).All experiments were repeated at least three times. Figure S3. A. Differencesin the expression of RNA modification genes between ICD-low and ICD-highclusters. B. Differences in the expression of chemokine genes between ICD-lowand ICD-high clusters. C. Differences in the expression of receptor genesbetween ICD-low and ICD-high clusters. D. Differences in the expression of HLAgenes between ICD-low and ICD-high clusters. Figure S4. A. Frequencies of CNVgain, loss, and non-CNV among ICDs in Risk-high clusters. B. Frequencies of CNVgain, loss, and non-CNV among ICDs in Risk-low clusters. Figure S5. A.Prognostic differences according to high or low TMB scores in TCGA. B.Comparison of ICDRM and TMB in predicting prognosis. C. Heatmap of immuneinfiltration differences between ICDRM subpopulations and ICD clusters in TCGA.Figure S6. A. Differences in the expression of RNA modification genes between ICDRMRsk-low and Risk-high subpopulations. B. Differences in the expression ofchemokine genes between ICDRM Risk-low and Risk-high subpopulations. C.Differences in the expression of receptor genes between ICDRM Risk-low and Risk-highsubpopulations. D. Differences in the expression of HLA genes between ICDRM Risk-lowand Risk-high subpopulations. Figure S7. Analysis of drug sensitivity between ICDRMRisk-low and Risk-high subpo [file 12885_2023_10992_MOESM1_ESM.zip › code.R]

#01.»ñÈ¡ICDÏà¹Ø»ùÒòµÄ±í´ï
#¶ÁÈ¡ÊäÈëÎÄ¼þ£¬²¢¶ÔÊý¾Ý½øÐÐ´¦Àí
rt=read.table("symbol.txt", header=T, sep="\t", check.names=F)
rt=as.matrix(rt)
rownames(rt)=rt[,1]
exp=rt[,2:ncol(rt)]
dimnames=list(rownames(exp), colnames(exp))
data=matrix(as.numeric(as.matrix(exp)), nrow=nrow(exp), dimnames=dimnames)
data=avereps(data)
data=data[rowMeans(data)>0,]
#ÌáÈ¡Ï¸°ûICD»ùÒòµÄ±í´ïÁ¿
gene=read.table("gene.txt", header=F, sep="\t", check.names=F)
sameGene=intersect(as.vector(gene[,1]), rownames(data))
geneExp=data[sameGene,]
#Êä³ö½á¹û
out=rbind(ID=colnames(geneExp),geneExp)
write.table(out,file="tcga.ICDsExp.txt",sep="\t",quote=F,col.names=F)

#02.ICDÏà¹Ø»ùÒòµÄ±í´ï²îÒì·ÖÎö
expFile="tcga.ICDsExp.txt"       #»ùÒò±í´ïÎÄ¼þ
#¶ÁÈ¡ÊäÈëÎÄ¼þ
rt=read.table(expFile, header=T, sep="\t", check.names=F)
rt=as.matrix(rt)
rownames(rt)=rt[,1]
exp=rt[,2:ncol(rt)]
dimnames=list(rownames(exp), colnames(exp))
data=matrix(as.numeric(as.matrix(exp)), nrow=nrow(exp), dimnames=dimnames)
data=log2(avereps(data)+1)
#Õý³£ºÍÖ×ÁöÊýÄ¿
group=sapply(strsplit(colnames(data),"\\-"), "[", 4)
group=sapply(strsplit(group,""), "[", 1)
group=gsub("2", "1", group)
conNum=length(group[group==1])       #Õý³£×éÑùÆ·ÊýÄ¿
treatNum=length(group[group==0])     #Ö×Áö×éÑùÆ·ÊýÄ¿
sampleType=c(rep(1,conNum), rep(2,treatNum))
#²îÒì·ÖÎö
sigVec=c()
outTab=data.frame()
for(i in rownames(data)){
	if(sd(data[i,])<0.001){next}
	wilcoxTest=wilcox.test(data[i,] ~ sampleType)
	pvalue=wilcoxTest$p.value
	if(pvalue<0.05){
		Sig=ifelse(pvalue<0.001,"***",ifelse(pvalue<0.01,"**",ifelse(pvalue<0.05,"*","")))
		sigVec=c(sigVec, paste0(i, Sig))
		conGeneMeans=mean(data[i,1:conNum])
		treatGeneMeans=mean(data[i,(conNum+1):ncol(data)])
		logFC=log2(treatGeneMeans)-log2(conGeneMeans)
		outTab=rbind(outTab,cbind(gene=i,conMean=conGeneMeans,treatMean=treatGeneMeans,logFC=logFC,pValue=pvalue))
	}
}
#Êä³ö²îÒì·ÖÎö½á¹û
write.table(outTab, file="diff.xls", sep="\t", row.names=F, quote=F)
write.table(outTab, file="diff.txt", sep="\t", row.names=F, quote=F)
#Êä³ö²îÒì»ùÒòµÄ±í´ïÎÄ¼þ
exp=data[as.vector(outTab[,1]),]
expOut=rbind(ID=colnames(exp), exp)
write.table(expOut, file="diffGeneExp.txt", sep="\t", col.names=F, quote=F)
#»æÖÆ²îÒì»ùÒòÈÈÍ¼
exp=log2(exp+0.1)
row.names(exp)=sigVec
Type=c(rep("Normal",conNum),rep("Tumor",treatNum))
names(Type)=colnames(data)
Type=as.data.frame(Type)
pdf(file="heatmap.pdf", width=9, height=6)
pheatmap(exp, 
         annotation=Type, 
         color = colorRampPalette(c(rep("blue",5), "white", rep("red",5)))(50),
         cluster_cols =F,
         cluster_rows =T,
         scale="row",
         show_colnames = F,
         show_rownames = T,
         fontsize = 10,
         fontsize_row=10,
         fontsize_col=10)
dev.off()

#03.ICDÏà¹Ø»ùÒò·ÖÐÍ
expFile="tcga.ICDsExp.txt"     #±í´ïÊý¾ÝÎÄ¼þ
cliFile="time.txt"                   #Éú´æÊý¾ÝÎÄ¼þ
workDir="F:\\ICD_LIHC\\08.cluster"      #¹¤×÷Ä¿Â¼
#¶ÁÈ¡±í´ïÊäÈëÎÄ¼þ
data=read.table(expFile, header=T, sep="\t", check.names=F, row.names=1)
#É¾µôÕý³£ÑùÆ·
group=sapply(strsplit(colnames(data),"\\-"), "[", 4)
group=sapply(strsplit(group,""), "[", 1)
group=gsub("2", "1", group)
data=data[,group==0]
data=t(data)
rownames(data)=gsub("(.*?)\\-(.*?)\\-(.*?)\\-.*", "\\1\\-\\2\\-\\3", rownames(data))
data=avereps(data)
data=log2(data+1)
#¶ÁÈ¡Éú´æÊý¾Ý
cli=read.table(cliFile,sep="\t",check.names=F,header=T,row.names=1)     #¶ÁÈ¡ÁÙ´²ÎÄ¼þ
#Êý¾ÝºÏ²¢²¢Êä³ö½á¹û
sameSample=intersect(row.names(data),row.names(cli))
data=data[sameSample,]
cli=cli[sameSample,]
rt=cbind(cli,data)
#µ¥ÒòËØCOX·ÖÎö
sigGenes=c()
for(i in colnames(rt)[3:ncol(rt)]){
	cox=coxph(Surv(futime, fustat) ~ rt[,i], data = rt)
	coxSummary=summary(cox)
	coxP=coxSummary$coefficients[,"Pr(>|z|)"]
	if(coxP<0.05){ sigGenes=c(sigGenes,i) }
}
#¾ÛÀà
maxK=9
data=t(data[,sigGenes])
results=ConsensusClusterPlus(data,
              maxK=maxK,
              reps=50,
              pItem=0.8,
              pFeature=1,
              title=workDir,
              clusterAlg="pam",
              distance="euclidean",
              seed=123456,
              plot="png")

#Êä³ö·ÖÐÍ½á¹û
clusterNum=2        #·Ö¼¸Àà
Cluster=results[[clusterNum]][["consensusClass"]]
Cluster=as.data.frame(Cluster)
Cluster[,1]=paste0("C", Cluster[,1])
ClusterOut=rbind(ID=colnames(Cluster), Cluster)
write.table(ClusterOut, file="cluster.txt", sep="\t", quote=F, col.names=F)

#04.·ÖÐÍµÄÉú´æ·ÖÎö
#¶ÁÈ¡ÊäÈëÎÄ¼þ
Cluster=read.table(ClusterFile, header=T, sep="\t", check.names=F, row.names=1)
cli=read.table(cliFile, header=T, sep="\t", check.names=F, row.names=1)
colnames(cli)=c("futime", "fustat")
cli$futime=cli$futime/365
#Êý¾ÝºÏ²¢
sameSample=intersect(row.names(Cluster), row.names(cli))
rt=cbind(cli[sameSample,,drop=F], Cluster[sameSample,,drop=F])
#Éú´æ²îÒì·ÖÎö
length=length(levels(factor(rt$Cluster)))
diff=survdiff(Surv(futime, fustat) ~ Cluster, data = rt)
pValue=1-pchisq(diff$chisq, df=length-1)
if(pValue<0.001){
	pValue="p<0.001"
}else{
	pValue=paste0("p=",sprintf("%.03f",pValue))
}
fit <- survfit(Surv(futime, fustat) ~ Cluster, data = rt)
#print(surv_median(fit))
#»æÖÆÉú´æÇúÏß
bioCol=c("#0000FF","#FF0000","#223D6C","#D20A13","#FFD121","#088247","#11AA4D")
bioCol=bioCol[1:length]
surPlot=ggsurvplot(fit, 
		           data=rt,
		           conf.int=T,
		           pval=pValue,
		           pval.size=6,
		           legend.title="Cluster",
		           legend.labs=levels(factor(rt[,"Cluster"])),
		           legend = c(0.8, 0.8),
		           font.legend=10,
		           xlab="Time(years)",
		           break.time.by = 1,
		           palette = bioCol,
		           surv.median.line = "hv",
		           risk.table=T,
		           cumevents=F,
		           risk.table.height=.25)
pdf(file="survival.pdf",onefile = FALSE,width=7,height=5.5)
print(surPlot)
dev.off()

#05.·ÖÐÍÈÈÍ¼
expFile="tcga.ICDsExp_tumor.txt"        #±í´ïÊý¾ÝÎÄ¼þ
clusterFile="cluster.txt"     #»ùÒò·ÖÐÍµÄ½á¹ûÎÄ¼þ
#¶ÁÈ¡±í´ïÊý¾ÝÎÄ¼þ
exp=read.table(expFile, header=T, sep="\t", check.names=F, row.names=1)
exp=log2(t(exp)+0.01)
#¶ÁÈ¡»ùÒò·ÖÐÍµÄ½á¹ûÎÄ¼þ
cluster=read.table(clusterFile, header=T, sep="\t", check.names=F, row.names=1)
#Êý¾ÝºÏ²¢
sameSample=intersect(row.names(exp), row.names(cluster))
exp=exp[sameSample,,drop=F]
cluster=cluster[sameSample,,drop=F]
rt=cbind(exp, cluster)
rt=rt[order(rt$geneCluster),]
#×¼±¸ÈÈÍ¼Êý¾Ý
data=t(rt[,1:(ncol(rt)-1),drop=F])
Type=rt[,ncol(rt),drop=F]
#¶¨ÒåÈÈÍ¼×¢ÊÍµÄÑÕÉ«
bioCol=c("#00008B","#FF0000","#FF9900","#6E568C","#7CC767","#223D6C","#D20A13","#FFD121","#088247","#11AA4D")
ann_colors=list()
geneCluCol=bioCol[1:length(levels(factor(Type$geneCluster)))]
names(geneCluCol)=levels(factor(Type$geneCluster))
ann_colors[["geneCluster"]]=geneCluCol
#»æÖÆÈÈÍ¼
pdf(file="heatmap.pdf", width=8, height=6)
pheatmap(data,
         annotation=Type,
         annotation_colors = ann_colors,
         color = colorRampPalette(c(rep("DarkBlue",2), "white", rep("red",2)))(100),
         cluster_cols =F,
         cluster_rows =T,
         scale="row",
         show_colnames=F,
         show_rownames=T,
         fontsize=10,
         fontsize_row=10,
         fontsize_col=10)
dev.off()

#06.·ÖÐÍµÄMAF»æÍ¼
#¶ÁÈ¡·çÏÕÎÄ¼þ
risk=read.table("risk.all.txt", header=T, sep="\t", check.names=F)
outTab=risk[,c(1, ncol(risk))]
colnames(outTab)=c("Tumor_Sample_Barcode", "Risk")
write.table(outTab, file="ann.txt", sep="\t", quote=F, row.names=F)
#¶ÁÈ¡»ùÒòÍ»±äµÄÎÄ¼þ
geneNum=20
geneMut=read.table("geneMut.txt", header=T, sep="\t", check.names=F, row.names=1)
gene=row.names(geneMut)[1:geneNum]
#×¢ÊÍµÄÑÕÉ«
ann_colors=list()
col=c("blue", "red")
names(col)=c("low", "high")
ann_colors[["Risk"]]=col
#»æÖÆµÍ·çÏÕ×éÆÙ²¼Í¼
pdf(file="C1.pdf", width=6, height=6)
maf=read.maf(maf="low.maf", clinicalData="ann.txt")
oncoplot(maf=maf, clinicalFeatures="Risk", genes=gene, annotationColor=ann_colors, keepGeneOrder=T)
dev.off()
#»æÖÆ¸ß·çÏÕ×éÆÙ²¼Í¼
pdf(file="C2.pdf", width=6, height=6)
maf=read.maf(maf="high.maf", clinicalData="ann.txt")
oncoplot(maf=maf, clinicalFeatures="Risk", genes=gene, annotationColor=ann_colors, keepGeneOrder=T)
dev.off()

#07.·Ö×éÖ®¼äµÄ²îÒì·ÖÎö
expFile="symbol.txt"        #±í´ïÊäÈëÎÄ¼þ
cluFile="cluster.txt"       #·ÖÐÍ½á¹ûÎÄ¼þ
logFCfilter=1         #logFC¹ýÂËÌõ¼þ(logFC=1: Fold change=2     logFC=0.585: Fold change=1.5)
fdrFilter=0.05              #fdr¹ýÂËÌõ¼þ
#¶ÁÈ¡±í´ïÊý¾ÝÎÄ¼þ,²¢¶ÔÊäÈëÎÄ¼þÕûÀí
rt=read.table(expFile, header=T, sep="\t", check.names=F)
rt=as.matrix(rt)
rownames(rt)=rt[,1]
exp=rt[,2:ncol(rt)]
dimnames=list(rownames(exp), colnames(exp))
data=matrix(as.numeric(as.matrix(exp)), nrow=nrow(exp), dimnames=dimnames)
data=avereps(data)
##È¥³ýÕý³£ÑùÆ·
group=sapply(strsplit(colnames(data),"\\-"), "[", 4)
group=sapply(strsplit(group,""), "[", 1)
group=gsub("2", "1", group)
data=data[,group==0]
colnames(data)=gsub("(.*?)\\-(.*?)\\-(.*?)\\-.*", "\\1\\-\\2\\-\\3", colnames(data))
#¶ÁÈ¡·ÖÐÍ½á¹ûÎÄ¼þ
Type=read.table(cluFile, header=T, sep="\t", check.names=F, row.names=1)
sameSample=intersect(colnames(data), row.names(Type))
data=data[,sameSample,drop=F]
Type=Type[sameSample,,drop=F]
#ÌáÈ¡²»Í¬·ÖÐÍµÄÑùÆ·
c1=Type[Type$Cluster=="C1",,drop=F]
c2=Type[Type$Cluster=="C2",,drop=F]
dataC1=data[,row.names(c1)]
dataC2=data[,row.names(c2)]
data=cbind(dataC1, dataC2)
data=data[rowMeans(data)>0.5,]
conNum=ncol(dataC1)
treatNum=ncol(dataC2)
Type=c(rep(1,conNum), rep(2,treatNum))
#²îÒì·ÖÎö
outTab=data.frame()
for(i in row.names(data)){
	rt=data.frame(expression=data[i,], Type=Type)
	wilcoxTest=wilcox.test(expression ~ Type, data=rt)
	pvalue=wilcoxTest$p.value
	conGeneMeans=mean(data[i,1:conNum])
	treatGeneMeans=mean(data[i,(conNum+1):ncol(data)])
	logFC=log2(treatGeneMeans)-log2(conGeneMeans)
	conMed=median(data[i,1:conNum])
	treatMed=median(data[i,(conNum+1):ncol(data)])
	diffMed=treatMed-conMed
	if( ((logFC>0) & (diffMed>0)) | ((logFC<0) & (diffMed<0)) ){  
		outTab=rbind(outTab,cbind(gene=i,Mean1=conGeneMeans,Mean2=treatGeneMeans,logFC=logFC,pValue=pvalue))
	}
}
pValue=outTab[,"pValue"]
fdr=p.adjust(as.numeric(as.vector(pValue)), method="fdr")
outTab=cbind(outTab, fdr=fdr)
#Êä³ö²îÒì±í¸ñ
outDiff=outTab[( abs(as.numeric(as.vector(outTab$logFC)))>logFCfilter & as.numeric(as.vector(outTab$fdr))<fdrFilter),]
write.table(outDiff, file="diff.txt", sep="\t", row.names=F, quote=F)
#Êä³ö²îÒì»ùÒòµÄ±í´ïÎÄ¼þ
diffExp=rbind(ID=colnames(data[as.vector(outDiff[,1]),]), data[as.vector(outDiff[,1]),])
write.table(diffExp, file="diffGeneExp.txt", sep="\t", col.names=F, quote=F)

#08.·Ö×é²îÒì»ùÒòµÄGO¸»¼¯·ÖÎö
pvalueFilter=0.05       #pÖµ¹ýÂËÌõ¼þ
qvalueFilter=0.05       #½ÃÕýºóµÄpÖµ¹ýÂËÌõ¼þ
#¶¨ÒåÑÕÉ«
colorSel="qvalue"
if(qvalueFilter>0.05){
	colorSel="pvalue"
}
rt=read.table("interGene.txt", header=F, sep="\t", check.names=F)     #¶ÁÈ¡ÊäÈëÎÄ¼þ
#»ùÒòÃû×Ö×ª»»Îª»ùÒòid
genes=unique(as.vector(rt[,1]))
entrezIDs=mget(genes, org.Hs.egSYMBOL2EG, ifnotfound=NA)
entrezIDs=as.character(entrezIDs)
gene=entrezIDs[entrezIDs!="NA"]        #È¥³ý»ùÒòidÎªNAµÄ»ùÒò
#gene=gsub("c\\(\"(\\d+)\".*", "\\1", gene)
#GO¸»¼¯·ÖÎö
kk=enrichGO(gene=gene, OrgDb=org.Hs.eg.db, pvalueCutoff=1, qvalueCutoff=1, ont="all", readable=T)
GO=as.data.frame(kk)
GO=GO[(GO$pvalue<pvalueFilter & GO$qvalue<qvalueFilter),]
#±£´æ¸»¼¯½á¹û
write.table(GO, file="GO.txt", sep="\t", quote=F, row.names = F)
#¶¨ÒåÏÔÊ¾TermÊýÄ¿
showNum=10
if(nrow(GO)<30){
	showNum=nrow(GO)
}
#Öù×´Í¼
pdf(file="barplot.pdf", width=12, height=8)
bar=barplot(kk, drop=TRUE, showCategory=showNum, split="ONTOLOGY", color=colorSel) + facet_grid(ONTOLOGY~., scale='free')
print(bar)
dev.off()
#ÆøÅÝÍ¼
pdf(file="bubble.pdf", width=12, height=8)
bub=dotplot(kk, showCategory=showNum, orderBy="GeneRatio", split="ONTOLOGY", color=colorSel) + facet_grid(ONTOLOGY~., scale='free')
print(bub)
dev.off()

#09.·Ö×é²îÒì»ùÒòµÄKEGG¸»¼¯·ÖÎö
pvalueFilter=0.05      #pÖµ¹ýÂËÌõ¼þ
qvalueFilter=1         #½ÃÕýºóµÄpÖµ¹ýÂËÌõ¼þ
#¶¨ÒåÑÕÉ«
colorSel="qvalue"
if(qvalueFilter>0.05){
	colorSel="pvalue"
}
rt=read.table("interGene.txt", header=T, sep="\t", check.names=F)     #¶ÁÈ¡ÊäÈëÎÄ¼þ
#ÌáÈ¡²îÒì»ùÒòµÄÃû³Æ,½«»ùÒòÃû×Ö×ª»»Îª»ùÒòid
genes=unique(as.vector(rt[,1]))
entrezIDs=mget(genes, org.Hs.egSYMBOL2EG, ifnotfound=NA)
entrezIDs=as.character(entrezIDs)
rt=data.frame(genes, entrezID=entrezIDs)
gene=entrezIDs[entrezIDs!="NA"]        #È¥³ý»ùÒòidÎªNAµÄ»ùÒò
#gene=gsub("c\\(\"(\\d+)\".*", "\\1", gene)
#KEGG¸»¼¯·ÖÎö
kk <- enrichKEGG(gene=gene, organism="hsa", pvalueCutoff=1, qvalueCutoff=1, use_internal_data=T)# Ê¹ÓÃÏßÉÏÀ­È¡µÄÊý¾Ý£¬Ôòuse_internal_data = F head(kk) nrow(kk)
KEGG=as.data.frame(kk)
KEGG$geneID=as.character(sapply(KEGG$geneID,function(x)paste(rt$genes[match(strsplit(x,"/")[[1]],as.character(rt$entrezID))],collapse="/")))
KEGG=KEGG[(KEGG$pvalue<pvalueFilter & KEGG$qvalue<qvalueFilter),]
#±£´æÏÔÖø¸»¼¯µÄ½á¹û
write.table(KEGG, file="KEGG.txt", sep="\t", quote=F, row.names = F)
#¶¨ÒåÏÔÊ¾Í¨Â·µÄÊýÄ¿
showNum=30
if(nrow(KEGG)<showNum){
	showNum=nrow(KEGG)
}
#Öù×´Í¼
pdf(file="barplot.pdf", width=8.5, height=7)
barplot(kk, drop=TRUE, showCategory=showNum, label_format=130, color=colorSel)
dev.off()
#ÆøÅÝÍ¼
pdf(file="bubble.pdf", width=8.5, height = 7)
dotplot(kk, showCategory=showNum, orderBy="GeneRatio", label_format=130, color=colorSel)
dev.off()

#10.·Ö×éÁÙ´²Ïà¹ØÒòËØµÄÈÈÍ¼
#¶ÁÈ¡±í´ïÊý¾ÝÎÄ¼þ
exp=read.table(expFile, header=T, sep="\t", check.names=F, row.names=1)
#¶ÁÈ¡·ÖÐÍµÄÊý¾Ý
Cluster=read.table(ClusterFile, header=T, sep="\t", check.names=F, row.names=1)
#¶ÁÈ¡ÁÙ´²Êý¾ÝÎÄ¼þ
cli=read.table(cliFile, header=T, sep="\t", check.names=F, row.names=1)
#ºÏ²¢Êý¾Ý
samSample=intersect(row.names(Cluster), row.names(cli))
cli=cli[samSample,,drop=F]
Cluster=Cluster[samSample,,drop=F]
Type=cbind(Cluster, cli)
Type=Type[order(Type$Cluster),,drop=F]
exp=exp[,row.names(Type)]
#¶ÔÁÙ´²ÐÔ×´½øÐÐÑ­»·£¬µÃµ½ÏÔÖøÐÔ±ê¼Ç
sigVec=c("Cluster")
for(clinical in colnames(Type[,2:ncol(Type)])){
	data=Type[c("Cluster", clinical)]
	colnames(data)=c("Cluster", "clinical")
	data=data[(data[,"clinical"]!="unknow"),]
	tableStat=table(data)
	stat=chisq.test(tableStat)
	pvalue=stat$p.value
	Sig=ifelse(pvalue<0.001,"***",ifelse(pvalue<0.01,"**",ifelse(pvalue<0.05,"*","")))
	sigVec=c(sigVec, paste0(clinical, Sig))
}
colnames(Type)=sigVec
#¶¨ÒåÈÈÍ¼×¢ÊÍµÄÑÕÉ«
colorList=list()
#Type=Type[apply(Type,1,function(x)any(is.na(match('unknow',x)))),,drop=F]
bioCol=c("#0066FF","#FF0000","#ed1299", "#0dbc21", "#246b93", "#cc8e12", "#d561dd", 
         "#6ad157", "#f7aa5d", "#9ed84e", "#39ba30", "#373bbf", "#a1ce4c", "#ef3bb6", "#d66551",
         "#1a918f", "#ddd53e", "#ff66fc", "#2927c4", "#57e559" ,"#8e3af4" ,"#f9a270" ,"#22547f", "#db5e92",
         "#4aef7b", "#e86502", "#99db27", "#e07233", "#8249aa","#cebb10", "#03827f", "#931635", "#ff523f",
         "#edd05e", "#6f25e8", "#0dbc21", "#167275", "#280f7a", "#6373ed", "#5b910f" ,"#7b34c1" ,"#0cf29a" ,"#d80fc1",
         "#dd27ce", "#07a301", "#391c82", "#2baeb5","#925bea", "#09f9f5",  "#63ff4f")
j=0
for(cli in colnames(Type[,1:ncol(Type)])){
	cliLength=length(levels(factor(Type[,cli])))
	cliCol=bioCol[(j+1):(j+cliLength)]
	j=j+cliLength
	names(cliCol)=levels(factor(Type[,cli]))
	if("unknow" %in% levels(factor(Type[,cli]))){
		cliCol["unknow"]="grey75"}
	colorList[[cli]]=cliCol
}
#ÈÈÍ¼¿ÉÊÓ»¯
pdf("heatmap.pdf", width=8.5, height=6)
exp=log2(exp+0.01)
pheatmap(exp,
         annotation=Type,
         annotation_colors = colorList,
         color = colorRampPalette(c(rep("blue",5), "white", rep("red",5)))(100),
         cluster_cols =F,
         cluster_rows =T,
         scale="row",
         show_colnames=F,
         show_rownames=F,
         fontsize=7,
         fontsize_row=7,
         fontsize_col=7)
dev.off()

#11.·Ö×éÃâÒß²îÒì·ÖÎö
inputFile="symbol.txt"      #±í´ïÊý¾ÝÎÄ¼þ
#¶ÁÈ¡ÎÄ¼þ,²¢¶ÔÊäÈëÎÄ¼þÕûÀí
rt=read.table(inputFile, header=T, sep="\t", check.names=F)
rt=as.matrix(rt)
rownames(rt)=rt[,1]
exp=rt[,2:ncol(rt)]
dimnames=list(rownames(exp), colnames(exp))
data=matrix(as.numeric(as.matrix(exp)), nrow=nrow(exp), dimnames=dimnames)
data=avereps(data)
#É¾³ýÕý³£ÑùÆ·
group=sapply(strsplit(colnames(data),"\\-"), "[", 4)
group=sapply(strsplit(group,""), "[", 1)
group=gsub("2", "1", group)
data=data[,group==0]
out=data[rowMeans(data)>0,]
#Êä³öÕûÀíºóµÄ±í´ïÊý¾Ý
out=rbind(ID=colnames(out), out)
write.table(out,file="uniq.symbol.txt",sep="\t",quote=F,col.names=F)
#ÔËÐÐestimate°ü
filterCommonGenes(input.f="uniq.symbol.txt", 
                  output.f="commonGenes.gct", 
                  id="GeneSymbol")

estimateScore(input.ds = "commonGenes.gct",
              output.ds="estimateScore.gct", 
              platform="illumina")
#Êä³öÃ¿¸öÑùÆ·µÄÖ×ÁöÎ¢»·¾³´ò·Ö
scores=read.table("estimateScore.gct", skip=2, header=T)
rownames(scores)=scores[,1]
scores=t(scores[,3:ncol(scores)])
rownames(scores)=gsub("\\.", "\\-", rownames(scores))
out=rbind(ID=colnames(scores), scores)
write.table(out, file="TMEscores.txt", sep="\t", quote=F, col.names=F)
#¶ÁÈ¡Ö×ÁöÎ¢»·¾³´ò·ÖÎÄ¼þ£¬²¢¶ÔÎÄ¼þ½øÐÐÕûÀí
rt=read.table(scoreFile, header=T, sep="\t", check.names=F, row.names=1)
data=as.matrix(rt)
rownames(data)=gsub("(.*?)\\-(.*?)\\-(.*?)\\-(.*?)\\-.*", "\\1\\-\\2\\-\\3", rownames(data))
data=avereps(data)
#¶ÁÈ¡·çÏÕÎÄ¼þ
risk=read.table(riskFile, header=T, sep="\t", check.names=F, row.names=1)
#ºÏ²¢Êý¾Ý
sameSample=intersect(row.names(data), row.names(risk))
data=data[sameSample,,drop=F]
risk=risk[sameSample,"risk",drop=F]
rt=cbind(data, risk)
#ÉèÖÃ±È½Ï×é
rt$risk=factor(rt$risk, levels=c("low", "high"))
group=levels(factor(rt$risk))
rt$risk=factor(rt$risk, levels=group)
comp=combn(group,2)
my_comparisons=list()
for(i in 1:ncol(comp)){my_comparisons[[i]]<-comp[,i]}
#¶ÔÖ×ÁöÎ¢»·¾³µÄ´ò·Ö½øÐÐÑ­»·,»æÖÆÏäÏßÍ¼
for(i in colnames(rt)[1:3]){
	boxplot=ggboxplot(rt, x="risk", y=i, fill="risk",
			          xlab="",
			          ylab=i,
			          legend.title="Risk",
			          palette=c("#0066FF","#FF0000")
			          )+ 
		    stat_compare_means(comparisons=my_comparisons)

	#Êä³öÍ¼ÐÎ
	pdf(file=paste0(i, ".pdf"), width=5, height=4.5)
	print(boxplot)
	dev.off()
}
riskFile="trainRisk.txt"            #·çÏÕÎÄ¼þ
immFile="CIBERSORT-Results.txt"     #ÃâÒßÏ¸°û½þÈó½á¹ûÎÄ¼þ
pFilter=0.05                        #ÃâÒßÏ¸°û½þÈó½á¹ûµÄ¹ýÂËÌõ¼þ
#¶ÁÈ¡ÃâÒßÏ¸°û½á¹ûÎÄ¼þ£¬²¢¶ÔÊý¾Ý½øÐÐÕûÀí
immune=read.table(immFile, header=T, sep="\t", check.names=F, row.names=1)
immune=immune[immune[,"P-value"]<pFilter,]
data=as.matrix(immune[,1:(ncol(immune)-3)])
#¶ÁÈ¡·çÏÕÎÄ¼þ
risk=read.table(riskFile, header=T, sep="\t", check.names=F, row.names=1)
sameSample=intersect(row.names(data), row.names(risk))
rt=cbind(data[sameSample,,drop=F], risk[sameSample,"risk",drop=F])
rt=rt[order(rt$risk, decreasing=T),]
conNum=nrow(rt[rt$risk=="low",])
treatNum=nrow(rt[rt$risk=="high",])
##########»æÖÆÖù×´Í¼##########
data=t(rt[,-ncol(rt)])
pdf("barplot.pdf", height=10, width=18)
col=rainbow(nrow(data), s=0.7, v=0.7)
par(las=1,mar=c(8,5,4,16),mgp=c(3,0.1,0),cex.axis=1.5)
a1=barplot(data,col=col,yaxt="n",ylab="Relative Percent",xaxt="n",cex.lab=1.8)
a2=axis(2,tick=F,labels=F)
axis(2,a2,paste0(a2*100,"%"))
par(srt=0,xpd=T)
rect(xleft = a1[1], ybottom = -0.01, xright = a1[conNum], ytop = -0.06,col="blue")
text(a1[conNum]/2,-0.035,"C1",cex=2)
rect(xleft = a1[conNum], ybottom = -0.01, xright =a1[length(a1)] , ytop = -0.06,col="red")
text((a1[length(a1)]+a1[conNum])/2,-0.035,"C2",cex=2)
ytick2 = cumsum(data[,ncol(data)])
ytick1 = c(0,ytick2[-length(ytick2)])
legend(par('usr')[2]*0.98,par('usr')[4],legend=rownames(data),col=col,pch=15,bty="n",cex=1.3)
dev.off()
##################»æÖÆÏäÏßÍ¼##################
#°ÑÊý¾Ý×ª»»³Éggplot2ÊäÈëÎÄ¼þ
data=rt
data=melt(data, id.vars=c("risk"))
colnames(data)=c("risk", "Immune", "Expression")
#»æÖÆÏäÏßÍ¼
group=levels(factor(data$risk))
data$Risk=factor(data$risk, levels=c("low","high"))
bioCol=c("#FF0000","#0066FF","#6E568C","#7CC767","#223D6C","#D20A13","#FFD121","#088247","#11AA4D")
bioCol=bioCol[1:length(group)]
boxplot=ggboxplot(data, x="Immune", y="Expression", fill="risk",
				  xlab="",
				  ylab="Fraction",
				  legend.title="risk",
				  width=0.8,
				  palette=bioCol)+
				  rotate_x_text(50)+
	stat_compare_means(aes(group=Risk),symnum.args=list(cutpoints=c(0, 0.001, 0.01, 0.05, 1), symbols=c("***", "**", "*", "")), label="p.signif")
#Êä³öÍ¼Æ¬
pdf(file="immune.diff.pdf", width=8, height=6)
print(boxplot)
dev.off()
inputFile="symbol.txt"     #ÊäÈëÎÄ¼þ
gmtFile="immune.gmt"       #ÃâÒß»ùÒò¼¯ºÏÎÄ¼þ
#¶ÁÈ¡ÊäÈëÎÄ¼þ£¬²¢¶ÔÊäÈëÎÄ¼þ´¦Àí
rt=read.table(inputFile,sep="\t",header=T,check.names=F)
rt=as.matrix(rt)
rownames(rt)=rt[,1]
exp=rt[,2:ncol(rt)]
dimnames=list(rownames(exp),colnames(exp))
mat=matrix(as.numeric(as.matrix(exp)),nrow=nrow(exp),dimnames=dimnames)
mat=avereps(mat)
mat=mat[rowMeans(mat)>0,]
#¶ÁÈ¡»ùÒò¼¯ÎÄ¼þ
geneSet=getGmt(gmtFile, geneIdType=SymbolIdentifier())
#ssgsea·ÖÎö
ssgseaScore=gsva(mat, geneSet, method='ssgsea', kcdf='Gaussian', abs.ranking=TRUE)
#¶¨ÒåssGSEA´ò·Ö½ÃÕýµÄº¯Êý
normalize=function(x){
  return((x-min(x))/(max(x)-min(x)))}
#¶ÔssGSEA´ò·Ö½øÐÐ½ÃÕý
ssgseaOut=normalize(ssgseaScore)
ssgseaOut=rbind(id=colnames(ssgseaOut),ssgseaOut)
write.table(ssgseaOut,file="ssgseaOut.txt",sep="\t",quote=F,col.names=F)
riskFile="risk.all.txt"         #·çÏÕÎÄ¼þ
scoreFile="ssgseaOut.txt"       #ssGSEA½á¹ûÎÄ¼þ
#¶ÁÈ¡ssGSEA½á¹ûÎÄ¼þ£¬²¢¶ÔÊý¾Ý½øÐÐÕûÀí
data=read.table(scoreFile, header=T, sep="\t", check.names=F, row.names=1)
group=sapply(strsplit(colnames(data),"\\-"), "[", 4)
group=sapply(strsplit(group,""), "[", 1)
group=gsub("2", "1", group)
data=data[,group==0,drop=F]
colnames(data)=gsub("(.*?)\\-(.*?)\\-(.*?)\\-(.*?)\\-.*", "\\1\\-\\2\\-\\3", colnames(data))
data=avereps(t(data))
#¶ÁÈ¡riskÎÄ¼þ
risk=read.table(riskFile, header=T, sep="\t", check.names=F, row.names=1)
#ºÏ²¢Êý¾Ý
sameSample=intersect(row.names(data),row.names(risk))
data=data[sameSample,]
risk=risk[sameSample,]
rt=cbind(data,risk[,c("riskScore","risk")])
rt=rt[,-(ncol(rt)-1)]
#¶ÔÃâÒßÏ¸°û»æÖÆÏäÏßÍ¼
immCell=c("aDCs","B_cells","CD8+_T_cells","DCs","iDCs","Macrophages",
          "Mast_cells","Neutrophils","NK_cells","pDCs","T_helper_cells",
          "Tfh","Th1_cells","Th2_cells","TIL","Treg")
rt1=rt[,c(immCell,"risk")]
data=melt(rt1,id.vars=c("risk"))
colnames(data)=c("Risk","Type","Score")
data$Risk=factor(data$Risk, levels=c("low","high"))
p=ggboxplot(data, x="Type", y="Score", color = "Risk",
     xlab="",ylab="Score",add = "none",palette = c("blue","red") )
p=p+rotate_x_text(50)
#Êä³öÍ¼ÐÎ
pdf(file="immCell.boxplot.pdf",width=7,height=5)
p+stat_compare_means(aes(group=Risk),symnum.args=list(cutpoints = c(0, 0.001, 0.01, 0.05, 1), symbols = c("***", "**", "*", "")),label = "p.signif")
dev.off()
#¶ÔÃâÒßÏà¹Ø¹¦ÄÜ»æÖÆÏäÏßÍ¼
immFunction=c("APC_co_inhibition","APC_co_stimulation","CCR",
          "Check-point","Cytolytic_activity","HLA","Inflammation-promoting",
          "MHC_class_I","Parainflammation","T_cell_co-inhibition",
          "T_cell_co-stimulation","Type_I_IFN_Reponse","Type_II_IFN_Reponse")
rt1=rt[,c(immFunction,"risk")]
data=melt(rt1,id.vars=c("risk"))
colnames(data)=c("Risk","Type","Score")
data$Risk=factor(data$Risk, levels=c("low","high"))
p=ggboxplot(data, x="Type", y="Score", color = "Risk",
     xlab="",ylab="Score",add = "none",palette = c("blue","red") )
p=p+rotate_x_text(50)
#Êä³öÍ¼ÐÎ
pdf(file="immFunction.boxplot.pdf",width=7,height=5)
p+stat_compare_means(aes(group=Risk),symnum.args=list(cutpoints = c(0, 0.001, 0.01, 0.05, 1), symbols = c("***", "**", "*", "")),label = "p.signif")
dev.off()
expFile="symbol.txt"         #±í´ïÊý¾ÝÎÄ¼þ
riskFile="risk.all.txt"      #·çÏÕÎÄ¼þ
geneFile="gene.txt"          #ÃâÒß¼ì²éµãµÄ»ùÒòÎÄ¼þ
#¶ÁÈ¡»ùÒò±í´ïÎÄ¼þ,²¢¶ÔÊý¾Ý½øÐÐ´¦Àí
rt=read.table(expFile, header=T, sep="\t", check.names=F)
rt=as.matrix(rt)
rownames(rt)=rt[,1]
exp=rt[,2:ncol(rt)]
dimnames=list(rownames(exp),colnames(exp))
data=matrix(as.numeric(as.matrix(exp)),nrow=nrow(exp),dimnames=dimnames)
data=avereps(data)
#¶ÁÈ¡»ùÒòÎÄ¼þ,»ñÈ¡ÃâÒß¼ì²éµãÏà¹Ø»ùÒòµÄ±í´ïÁ¿
gene=read.table(geneFile, header=F, sep="\t", check.names=F)
sameGene=intersect(row.names(data), as.vector(gene[,1]))
data=t(data[sameGene,])
data=log2(data+1)
#É¾³ýÕý³£ÑùÆ·
group=sapply(strsplit(row.names(data),"\\-"),"[",4)
group=sapply(strsplit(group,""),"[",1)
group=gsub("2","1",group)
data=data[group==0,]
row.names(data)=gsub("(.*?)\\-(.*?)\\-(.*?)\\-(.*?)\\-.*", "\\1\\-\\2\\-\\3", row.names(data))
data=avereps(data)
#ºÏ²¢Êý¾Ý
risk=read.table(riskFile, sep="\t", header=T, check.names=F, row.names=1)
sameSample=intersect(row.names(data),row.names(risk))
rt1=cbind(data[sameSample,],risk[sameSample,])
rt1=rt1[,c(sameGene,"risk")]
#ÌáÈ¡ÏÔÖø²îÒìµÄ»ùÒò
sigGene=c()
for(i in colnames(rt1)[1:(ncol(rt1)-1)]){
	if(sd(rt1[,i])<0.001){next}
	wilcoxTest=wilcox.test(rt1[,i] ~ rt1[,"risk"])
	pvalue=wilcoxTest$p.value
	if(wilcoxTest$p.value<0.05){
		sigGene=c(sigGene, i)
	}
}
sigGene=c(sigGene, "risk")
rt1=rt1[,sigGene]
#°ÑÊý¾Ý×ª»»³Éggplot2ÊäÈëÎÄ¼þ
rt1=melt(rt1,id.vars=c("risk"))
colnames(rt1)=c("risk","Gene","Expression")

#ÉèÖÃ±È½Ï×é
group=levels(factor(rt1$risk))
rt1$risk=factor(rt1$risk, levels=c("low","high"))
comp=combn(group,2)
my_comparisons=list()
for(j in 1:ncol(comp)){my_comparisons[[j]]<-comp[,j]}
#»æÖÆÏäÏßÍ¼
boxplot=ggboxplot(rt1, x="Gene", y="Expression", fill="risk",
				  xlab="",
				  ylab="Gene expression",
				  legend.title="Risk",
				  width=0.8,
				  palette = c("#0066FF", "#FF0000") )+
				  rotate_x_text(50)+
	stat_compare_means(aes(group=risk),
	method="wilcox.test",
	symnum.args=list(cutpoints=c(0, 0.001, 0.01, 0.05, 1), symbols=c("***", "**", "*", "ns")), label="p.signif")
	
#Êä³öÍ¼Æ¬
pdf(file="checkpoint.diff.pdf", width=16, height=5)
print(boxplot)
dev.off()

#12.ICDRM½¨Ä£»ùÒò¼¯±í´ïÊý¾ÝµÄÌáÈ¡
tcgaExpFile="symbol.txt"        #TCGA±í´ïÊý¾ÝÎÄ¼þ
geoExpFile="geoMatrix.txt"      #GEO±í´ïÊý¾ÝÎÄ¼þ
geneFile="diff.txt"             #»ùÒòÁÐ±íÎÄ¼þ
#¶ÁÈ¡TCGA»ùÒò±í´ïÎÄ¼þ,²¢¶ÔÊý¾Ý½øÐÐ´¦Àí
rt=read.table(tcgaExpFile, header=T, sep="\t", check.names=F)
rt=as.matrix(rt)
rownames(rt)=rt[,1]
exp=rt[,2:ncol(rt)]
dimnames=list(rownames(exp),colnames(exp))
tcga=matrix(as.numeric(as.matrix(exp)),nrow=nrow(exp),dimnames=dimnames)
tcga=avereps(tcga)
tcga=log2(tcga+1)
#É¾µôÕý³£ÑùÆ·
group=sapply(strsplit(colnames(tcga),"\\-"), "[", 4)
group=sapply(strsplit(group,""), "[", 1)
group=gsub("2", "1", group)
tcga=tcga[,group==0]
tcga=t(tcga)
rownames(tcga)=gsub("(.*?)\\-(.*?)\\-(.*?)\\-.*", "\\1\\-\\2\\-\\3", rownames(tcga))
tcga=t(avereps(tcga))
#¶ÁÈ¡geo»ùÒò±í´ïÎÄ¼þ,²¢¶ÔÊý¾Ý½øÐÐ´¦Àí
rt=read.table(geoExpFile, header=T, sep="\t", check.names=F)
rt=as.matrix(rt)
rownames(rt)=rt[,1]
exp=rt[,2:ncol(rt)]
dimnames=list(rownames(exp),colnames(exp))
geo=matrix(as.numeric(as.matrix(exp)),nrow=nrow(exp),dimnames=dimnames)
geo=avereps(geo)
#Èç¹ûGEOÊý¾ÝÃ»ÓÐÈ¡log2,»á×Ô¶¯¶ÔÊý¾ÝÈ¡log2
qx=as.numeric(quantile(geo, c(0, 0.25, 0.5, 0.75, 0.99, 1.0), na.rm=T))
LogC=( (qx[5]>100) || ( (qx[6]-qx[1])>50 && qx[2]>0) )
if(LogC){
    geo[geo<0]=0
    geo=log2(geo+1)}
geo=normalizeBetweenArrays(geo)
#¶Ô»ùÒòÈ¡½»¼¯,·Ö±ðµÃµ½½»¼¯»ùÒòÔÚTCGA¾ØÕóºÍGEO¾ØÕóµÄ±í´ïÁ¿
sameGene=intersect(row.names(tcga),row.names(geo))
tcgaOut=tcga[sameGene,]
geoOut=geo[sameGene,]
#Åú´Î½ÃÕý
all=cbind(tcgaOut,geoOut)
batchType=c(rep(1,ncol(tcgaOut)),rep(2,ncol(geoOut)))
outTab=ComBat(all, batchType, par.prior=TRUE)
tcgaOut=outTab[,colnames(tcgaOut)]
tcgaOut[tcgaOut<0]=0
geoOut=outTab[,colnames(geoOut)]
geoOut[geoOut<0]=0
#Êä³ö½ÃÕýºóµÄÊý¾Ý
tcgaTab=rbind(ID=colnames(tcgaOut), tcgaOut)
write.table(tcgaTab, file="TCGA.normalize.txt", sep="\t", quote=F, col.names=F)
geoTab=rbind(ID=colnames(geoOut), geoOut)
write.table(geoTab,file="GEO.normalize.txt",sep="\t",quote=F,col.names=F)
#»ñÈ¡²îÒì»ùÒòµÄ±í´ïÁ¿
gene=read.table(geneFile, header=T, sep="\t", check.names=F)
sameGene=intersect(as.vector(gene[,1]), rownames(tcgaOut))
tcgaShareExp=tcgaOut[sameGene,]
geoShareExp=geoOut[sameGene,]
#Êä³ö²îÒì»ùÒòµÄ±í´ïÁ¿
tcgaShareExp=rbind(ID=colnames(tcgaShareExp),tcgaShareExp)
write.table(tcgaShareExp,file="TCGA.share.txt",sep="\t",quote=F,col.names=F)
geoShareExp=rbind(ID=colnames(geoShareExp),geoShareExp)
write.table(geoShareExp,file="GEO.share.txt",sep="\t",quote=F,col.names=F)
expFile="tcga.share.txt"     #±í´ïÊý¾ÝÎÄ¼þ
cliFile="time.txt"           #Éú´æÊý¾ÝÎÄ¼þ
#¶ÁÈ¡±í´ïÎÄ¼þ£¬²¢¶ÔÊäÈëÎÄ¼þÕûÀí
rt=read.table(expFile, header=T, sep="\t", check.names=F)
rt=as.matrix(rt)
rownames(rt)=rt[,1]
exp=rt[,2:ncol(rt)]
dimnames=list(rownames(exp),colnames(exp))
data=matrix(as.numeric(as.matrix(exp)),nrow=nrow(exp),dimnames=dimnames)
data=avereps(data)
data=data[rowMeans(data)>0,]
data=t(data)
#¶ÁÈ¡Éú´æÊý¾Ý
cli=read.table(cliFile,sep="\t",check.names=F,header=T,row.names=1)     #¶ÁÈ¡ÁÙ´²ÎÄ¼þ
#Êý¾ÝºÏ²¢²¢Êä³ö½á¹û
sameSample=intersect(row.names(data),row.names(cli))
data=data[sameSample,]
cli=cli[sameSample,]
out=cbind(cli,data)
out=cbind(id=row.names(out),out)
write.table(out,file="tcga.expTime.txt",sep="\t",row.names=F,quote=F)
expFile="geo.share.txt"       #±í´ïÊý¾ÝÎÄ¼þ
cliFile="time.txt"            #Éú´æÊý¾ÝÎÄ¼þ
#¶ÁÈ¡±í´ïÎÄ¼þ£¬²¢¶ÔÊäÈëÎÄ¼þÕûÀí
rt=read.table(expFile,sep="\t",header=T,check.names=F)
rt=as.matrix(rt)
rownames(rt)=rt[,1]
exp=rt[,2:ncol(rt)]
dimnames=list(rownames(exp),colnames(exp))
data=matrix(as.numeric(as.matrix(exp)),nrow=nrow(exp),dimnames=dimnames)
data=avereps(data)
data=data[rowMeans(data)>0,]
data=t(data)
#¶ÁÈ¡Éú´æÊý¾Ý
cli=read.table(cliFile, header=T, sep="\t", check.names=F, row.names=1)     #¶ÁÈ¡ÁÙ´²ÎÄ¼þ
#Êý¾ÝºÏ²¢²¢Êä³ö½á¹û
sameSample=intersect(row.names(data),row.names(cli))
data=data[sameSample,]
cli=cli[sameSample,]
out=cbind(cli,data)
out=cbind(id=row.names(out),out)
write.table(out,file="geo.expTime.txt",sep="\t",row.names=F,quote=F)

#13.ICDRM½¨Ä£Ö®COXµ¥ÒòËØ·ÖÎö
coxPfilter=0.06                  #ÏÔÖøÐÔ¹ýÂË±ê×¼
inputFile="tcga.expTime.txt"      #ÊäÈëÎÄ¼þ
rt=read.table(inputFile, header=T, sep="\t", check.names=F, row.names=1)    #¶ÁÈ¡ÊäÈëÎÄ¼þ
rt$futime=rt$futime/365
#¶Ô»ùÒò½øÐÐÑ­»·£¬ÕÒ³öÔ¤ºóÏà¹ØµÄ»ùÒò
outTab=data.frame()
sigGenes=c("futime","fustat")
for(i in colnames(rt[,3:ncol(rt)])){
	#cox·ÖÎö
	cox <- coxph(Surv(futime, fustat) ~ rt[,i], data = rt)
	coxSummary = summary(cox)
	coxP=coxSummary$coefficients[,"Pr(>|z|)"]
	#±£ÁôÔ¤ºóÏà¹ØµÄ»ùÒò
	if(coxP<coxPfilter){
	    sigGenes=c(sigGenes,i)
		outTab=rbind(outTab,
			         cbind(id=i,
			         HR=coxSummary$conf.int[,"exp(coef)"],
			         HR.95L=coxSummary$conf.int[,"lower .95"],
			         HR.95H=coxSummary$conf.int[,"upper .95"],
			         pvalue=coxSummary$coefficients[,"Pr(>|z|)"])
			        )
	}
}
#Êä³öµ¥ÒòËØµÄ½á¹û
write.table(outTab,file="tcga.uniCox.txt",sep="\t",row.names=F,quote=F)
#Êä³öµ¥ÒòËØÏÔÖø»ùÒòµÄ±í´ïÁ¿
uniSigExp=rt[,sigGenes]
uniSigExp=cbind(id=row.names(uniSigExp),uniSigExp)
write.table(uniSigExp,file="tcga.uniSigExp.txt",sep="\t",row.names=F,quote=F)
############»æÖÆÉ­ÁÖÍ¼º¯Êý############
bioForest=function(coxFile=null,forestFile=null,forestCol=null){
	#¶ÁÈ¡ÊäÈëÎÄ¼þ
	rt <- read.table(coxFile,header=T,sep="\t",row.names=1,check.names=F)
	gene <- rownames(rt)
	hr <- sprintf("%.3f",rt$"HR")
	hrLow  <- sprintf("%.3f",rt$"HR.95L")
	hrHigh <- sprintf("%.3f",rt$"HR.95H")
	Hazard.ratio <- paste0(hr,"(",hrLow,"-",hrHigh,")")
	pVal <- ifelse(rt$pvalue<0.001, "<0.001", sprintf("%.3f", rt$pvalue))
		
	#Êä³öÍ¼ÐÎ
	height=nrow(rt)/12.5+5
	pdf(file=forestFile, width = 7,height = height)
	n <- nrow(rt)
	nRow <- n+1
	ylim <- c(1,nRow)
	layout(matrix(c(1,2),nc=2),width=c(3,2.5))
	#»æÖÆÉ­ÁÖÍ¼×ó±ßµÄÁÙ´²ÐÅÏ¢
	xlim = c(0,3)
	par(mar=c(4,2.5,2,1))
	plot(1,xlim=xlim,ylim=ylim,type="n",axes=F,xlab="",ylab="")
	text.cex=1
	text(0,n:1,gene,adj=0,cex=text.cex)
	text(1.5-0.5*0.2,n:1,pVal,adj=1,cex=text.cex);text(1.5-0.5*0.2,n+1,'pvalue',cex=text.cex,font=2,adj=1)
	text(3,n:1,Hazard.ratio,adj=1,cex=text.cex);text(3,n+1,'Hazard ratio',cex=text.cex,font=2,adj=1,)
	#»æÖÆÉ­ÁÖÍ¼
	par(mar=c(4,1,2,1),mgp=c(2,0.5,0))
	xlim = c(0,max(as.numeric(hrLow),as.numeric(hrHigh)))
	plot(1,xlim=xlim,ylim=ylim,type="n",axes=F,ylab="",xaxs="i",xlab="Hazard ratio")
	arrows(as.numeric(hrLow),n:1,as.numeric(hrHigh),n:1,angle=90,code=3,length=0.05,col="darkblue",lwd=2.5)
	abline(v=1,col="black",lty=2,lwd=2)
	boxcolor = ifelse(as.numeric(hr) > 1, forestCol[1], forestCol[2])
	points(as.numeric(hr), n:1, pch = 15, col = boxcolor, cex=1.6)
	axis(1)
	dev.off()
}
bioForest(coxFile="tcga.uniCox.txt",forestFile="forest.pdf",forestCol=c("red","green"))

#14.ICDRM½¨Ä£Ö®LASSO·ÖÎö
coxSigFile="tcga.uniSigExp.txt"       #TCGAµ¥ÒòËØÏÔÖø»ùÒòµÄ±í´ïÎÄ¼þ
geoFile="icgc.expTime.txt"             #GEOÊý¾Ý¿âÊäÈëÎÄ¼þ
#¶ÁÈ¡ÎÄ¼þ£¬²¢¶ÔÊäÈëÎÄ¼þ½øÐÐÕûÀí
rt=read.table(coxSigFile, header=T, sep="\t", check.names=F, row.names=1)
geo=read.table(geoFile, header=T, sep="\t", check.names=F, row.names=1)
sameGene=intersect(colnames(rt)[3:ncol(rt)], colnames(geo)[3:ncol(geo)])
rt=rt[,c("futime","fustat",sameGene)]
rt$futime[rt$futime<=0]=0.003
#¶ÔTCGAÊý¾Ý¹¹½¨Ä£ÐÍ
x=as.matrix(rt[,c(3:ncol(rt))])
y=data.matrix(Surv(rt$futime, rt$fustat))
fit=glmnet(x, y, family="cox", maxit=1000)
#lasso»Ø¹éÍ¼ÐÎ
pdf("lasso.lambda.pdf")
plot(fit, xvar = "lambda", label = TRUE)
dev.off()
#½»²æÑéÖ¤Í¼ÐÎ
cvfit=cv.glmnet(x, y, family="cox", maxit=1000)
pdf("lasso.cvfit.pdf")
plot(cvfit)
abline(v=log(c(cvfit$lambda.min,cvfit$lambda.1se)),lty="dashed")
dev.off()
#Êä³öÏà¹Ø»ùÒòÏµÊý
coef=coef(fit, s=cvfit$lambda.min)
index=which(coef != 0)
actCoef=coef[index]
lassoGene=row.names(coef)[index]
geneCoef=cbind(Gene=lassoGene, Coef=actCoef)
write.table(geneCoef, file="lasso.geneCoef.txt", sep="\t", quote=F, row.names=F)
#Êä³ötrain×é·çÏÕÖµ(TCGAÊý¾Ý¿â)
trainFinalGeneExp=rt[,lassoGene]
myFun=function(x){crossprod(as.numeric(x),actCoef)}
trainScore=apply(trainFinalGeneExp,1,myFun)
outCol=c("futime","fustat",lassoGene)
risk=as.vector(ifelse(trainScore>median(trainScore),"high","low"))
outTab=cbind(rt[,outCol],riskScore=as.vector(trainScore),risk)
write.table(cbind(id=rownames(outTab),outTab),file="trainRisk.txt",sep="\t",quote=F,row.names=F)
#Êä³ötest×é·çÏÕÖµ(GEOÊý¾Ý¿â)
rt=read.table(geoFile, header=T, sep="\t", check.names=F, row.names=1)
rt$futime=rt$futime/365
testFinalGeneExp=rt[,lassoGene]
testScore=apply(testFinalGeneExp,1,myFun)
outCol=c("futime","fustat",lassoGene)
risk=as.vector(ifelse(testScore>median(trainScore),"high","low"))
outTab=cbind(rt[,outCol],riskScore=as.vector(testScore),risk)
write.table(cbind(id=rownames(outTab),outTab),file="testRisk.txt",sep="\t",quote=F,row.names=F)

#15.ICDRMÄ£ÐÍµÄROC\AUC\nomogramÑéÖ¤
#¶¨Òå»æÖÆROCÇúÏßº¯Êý
bioROC=function(inputFile=null, rocFile=null){
	#¶ÁÈ¡ÊäÈëÎÄ¼þ
	rt=read.table(inputFile, header=T, sep="\t", check.names=F)
	#ROCÇúÏß
	ROC_rt=timeROC(T=rt$futime, delta=rt$fustat,
	               marker=rt$riskScore, cause=1,
	               weighting='aalen',
	               times=c(1,3,5), ROC=TRUE)
	pdf(file=rocFile,width=5,height=5)
	plot(ROC_rt,time=1,col='green',title=FALSE,lwd=2)
	plot(ROC_rt,time=3,col='blue',add=TRUE,title=FALSE,lwd=2)
	plot(ROC_rt,time=5,col='red',add=TRUE,title=FALSE,lwd=2)
	legend('bottomright',
	        c(paste0('AUC at 1 years: ',sprintf("%.03f",ROC_rt$AUC[1])),
	          paste0('AUC at 3 years: ',sprintf("%.03f",ROC_rt$AUC[2])),
	          paste0('AUC at 5 years: ',sprintf("%.03f",ROC_rt$AUC[3]))),
	        col=c("green","blue","red"),lwd=2,bty = 'n')
	dev.off()
}
bioROC(inputFile="trainRisk.txt", rocFile="train.ROC.pdf")
bioROC(inputFile="testRisk.txt", rocFile="test.ROC.pdf")
#»æÖÆÉú´æÇúÏßº¯Êý
bioSurvival=function(inputFile=null,outFile=null){
	#¶ÁÈ¡ÊäÈëÎÄ¼þ
	rt=read.table(inputFile, header=T, sep="\t", check.names=F)
	#±È½Ï¸ßµÍ·çÏÕ×éÉú´æ²îÒì£¬µÃµ½ÏÔÖøÐÔpÖµ
	diff=survdiff(Surv(futime, fustat) ~risk,data = rt)
	pValue=1-pchisq(diff$chisq,df=1)
	if(pValue<0.001){
		pValue="p<0.001"
	}else{
		pValue=paste0("p=",sprintf("%.03f",pValue))
	}
	fit <- survfit(Surv(futime, fustat) ~ risk, data = rt)
	#»æÖÆÉú´æÇúÏß
	surPlot=ggsurvplot(fit, 
		           data=rt,
		           conf.int=T,
		           pval=pValue,
		           pval.size=6,
		           legend.title="Risk",
		           legend.labs=c("High risk", "Low risk"),
		           xlab="Time(years)",
		           break.time.by = 1,
		           palette=c("red", "blue"),
		           risk.table=TRUE,
		           risk.table.title="",
		           risk.table.height=.25)
	pdf(file=outFile,onefile = FALSE,width = 6.5,height =5.5)
	print(surPlot)
	dev.off()
}
bioSurvival(inputFile="trainRisk.txt", outFile="trainSurv.pdf")
bioSurvival(inputFile="testRisk.txt", outFile="testSurv.pdf")
riskFile="trainRisk.txt"      #·çÏÕÊäÈëÎÄ¼þ
#¶ÁÈ¡·çÏÕÊäÈëÎÄ¼þ
risk=read.table(riskFile, header=T, sep="\t", check.names=F, row.names=1)
#¶ÁÈ¡ÁÙ´²Êý¾ÝÎÄ¼þ
cli=read.table(cliFile, header=T, sep="\t", check.names=F, row.names=1)
cli=cli[apply(cli,1,function(x)any(is.na(match('unknow',x)))),,drop=F]
cli$Age=as.numeric(cli$Age)
#ºÏ²¢Êý¾Ý
samSample=intersect(row.names(risk), row.names(cli))
risk1=risk[samSample,,drop=F]
cli=cli[samSample,,drop=F]
rt=cbind(risk1[,c("futime", "fustat", "risk")], cli)
#»æÖÆÁÐÏßÍ¼
res.cox=coxph(Surv(futime, fustat) ~ . , data = rt)
nom1=regplot(res.cox,
              plots = c("density", "boxes"),
              clickable=F,
              title="",
              points=TRUE,
              droplines=TRUE,
              observation=rt[15,],
              rank="sd",
              failtime = c(1,3,5),
              prfail = F)
#ÁÐÏßÍ¼·çÏÕ´ò·Ö
nomoRisk=predict(res.cox, data=rt, type="risk")
rt=cbind(risk1, Nomogram=nomoRisk)
outTab=rbind(ID=colnames(rt), rt)
write.table(outTab, file="nomoRisk.txt", sep="\t", col.names=F, quote=F)
#Ð£×¼ÇúÏß
pdf(file="TCGAcalibration.pdf", width=5, height=5)
#1ÄêÐ£×¼ÇúÏß
f <- cph(Surv(futime, fustat) ~ Nomogram, x=T, y=T, surv=T, data=rt, time.inc=1)
cal <- calibrate(f, cmethod="KM", method="boot", u=1, m=(nrow(rt)/3), B=1000)
plot(cal, xlim=c(0,1), ylim=c(0,1),
	 xlab="Nomogram-predicted OS (%)", ylab="Observed OS (%)", lwd=1.5, col="green", sub=F)
#3ÄêÐ£×¼ÇúÏß
f <- cph(Surv(futime, fustat) ~ Nomogram, x=T, y=T, surv=T, data=rt, time.inc=3)
cal <- calibrate(f, cmethod="KM", method="boot", u=3, m=(nrow(rt)/3), B=1000)
plot(cal, xlim=c(0,1), ylim=c(0,1), xlab="", ylab="", lwd=1.5, col="blue", sub=F, add=T)
#5ÄêÐ£×¼ÇúÏß
f <- cph(Surv(futime, fustat) ~ Nomogram, x=T, y=T, surv=T, data=rt, time.inc=5)
cal <- calibrate(f, cmethod="KM", method="boot", u=5, m=(nrow(rt)/3), B=1000)
plot(cal, xlim=c(0,1), ylim=c(0,1), xlab="", ylab="",  lwd=1.5, col="red", sub=F, add=T)
legend('bottomright', c('1-year', '3-year', '5-year'),
	   col=c("green","blue","red"), lwd=1.5, bty = 'n')
dev.off()

#16.ICDRM·çÏÕ·ÖÐÍµÄÉú´æ·ÖÎö
#¶ÁÈ¡ÊäÈëÎÄ¼þ
Cluster=read.table(ClusterFile, header=T, sep="\t", check.names=F, row.names=1)
cli=read.table(cliFile, header=T, sep="\t", check.names=F, row.names=1)
colnames(cli)=c("futime", "fustat")
cli$futime=cli$futime/365
#Êý¾ÝºÏ²¢
sameSample=intersect(row.names(Cluster), row.names(cli))
rt=cbind(cli[sameSample,,drop=F], Cluster[sameSample,,drop=F])
#Éú´æ²îÒì·ÖÎö
length=length(levels(factor(rt$Cluster)))
diff=survdiff(Surv(futime, fustat) ~ Cluster, data = rt)
pValue=1-pchisq(diff$chisq, df=length-1)
if(pValue<0.001){
	pValue="p<0.001"
}else{
	pValue=paste0("p=",sprintf("%.03f",pValue))
}
fit <- survfit(Surv(futime, fustat) ~ Cluster, data = rt)
#print(surv_median(fit))
#»æÖÆÉú´æÇúÏß
bioCol=c("#0000FF","#FF0000","#223D6C","#D20A13","#FFD121","#088247","#11AA4D")
bioCol=bioCol[1:length]
surPlot=ggsurvplot(fit, 
		           data=rt,
		           conf.int=T,
		           pval=pValue,
		           pval.size=6,
		           legend.title="Cluster",
		           legend.labs=levels(factor(rt[,"Cluster"])),
		           legend = c(0.8, 0.8),
		           font.legend=10,
		           xlab="Time(years)",
		           break.time.by = 1,
		           palette = bioCol,
		           surv.median.line = "hv",
		           risk.table=T,
		           cumevents=F,
		           risk.table.height=.25)
pdf(file="survival.pdf",onefile = FALSE,width=7,height=5.5)
print(surPlot)
dev.off()
#ICDRM·çÏÕ·ÖÐÍ·ÖÐÍÈÈÍ¼
expFile="tcga.ICDsExp_tumor.txt"        #±í´ïÊý¾ÝÎÄ¼þ
clusterFile="cluster.txt"     #»ùÒò·ÖÐÍµÄ½á¹ûÎÄ¼þ
#¶ÁÈ¡±í´ïÊý¾ÝÎÄ¼þ
exp=read.table(expFile, header=T, sep="\t", check.names=F, row.names=1)
exp=log2(t(exp)+0.01)
#¶ÁÈ¡»ùÒò·ÖÐÍµÄ½á¹ûÎÄ¼þ
cluster=read.table(clusterFile, header=T, sep="\t", check.names=F, row.names=1)
#Êý¾ÝºÏ²¢
sameSample=intersect(row.names(exp), row.names(cluster))
exp=exp[sameSample,,drop=F]
cluster=cluster[sameSample,,drop=F]
rt=cbind(exp, cluster)
rt=rt[order(rt$geneCluster),]
#×¼±¸ÈÈÍ¼Êý¾Ý
data=t(rt[,1:(ncol(rt)-1),drop=F])
Type=rt[,ncol(rt),drop=F]
#¶¨ÒåÈÈÍ¼×¢ÊÍµÄÑÕÉ«
bioCol=c("#00008B","#FF0000","#FF9900","#6E568C","#7CC767","#223D6C","#D20A13","#FFD121","#088247","#11AA4D")
ann_colors=list()
geneCluCol=bioCol[1:length(levels(factor(Type$geneCluster)))]
names(geneCluCol)=levels(factor(Type$geneCluster))
ann_colors[["geneCluster"]]=geneCluCol
#»æÖÆÈÈÍ¼
pdf(file="heatmap.pdf", width=8, height=6)
pheatmap(data,
         annotation=Type,
         annotation_colors = ann_colors,
         color = colorRampPalette(c(rep("DarkBlue",2), "white", rep("red",2)))(100),
         cluster_cols =F,
         cluster_rows =T,
         scale="row",
         show_colnames=F,
         show_rownames=T,
         fontsize=10,
         fontsize_row=10,
         fontsize_col=10)
dev.off()

#17.ICDRM·çÏÕ·ÖÐÍµÄMAF»æÍ¼
#¶ÁÈ¡·çÏÕÎÄ¼þ
risk=read.table("risk.all.txt", header=T, sep="\t", check.names=F)
outTab=risk[,c(1, ncol(risk))]
colnames(outTab)=c("Tumor_Sample_Barcode", "Risk")
write.table(outTab, file="ann.txt", sep="\t", quote=F, row.names=F)
#¶ÁÈ¡»ùÒòÍ»±äµÄÎÄ¼þ
geneNum=20
geneMut=read.table("geneMut.txt", header=T, sep="\t", check.names=F, row.names=1)
gene=row.names(geneMut)[1:geneNum]
#×¢ÊÍµÄÑÕÉ«
ann_colors=list()
col=c("blue", "red")
names(col)=c("low", "high")
ann_colors[["Risk"]]=col
#»æÖÆµÍ·çÏÕ×éÆÙ²¼Í¼
pdf(file="C1.pdf", width=6, height=6)
maf=read.maf(maf="low.maf", clinicalData="ann.txt")
oncoplot(maf=maf, clinicalFeatures="Risk", genes=gene, annotationColor=ann_colors, keepGeneOrder=T)
dev.off()
#»æÖÆ¸ß·çÏÕ×éÆÙ²¼Í¼
pdf(file="C2.pdf", width=6, height=6)
maf=read.maf(maf="high.maf", clinicalData="ann.txt")
oncoplot(maf=maf, clinicalFeatures="Risk", genes=gene, annotationColor=ann_colors, keepGeneOrder=T)
dev.off()

#18.ICDRM·çÏÕ·ÖÐÍÖ®¼äµÄ²îÒì·ÖÎö
expFile="symbol.txt"        #±í´ïÊäÈëÎÄ¼þ
cluFile="cluster.txt"       #·ÖÐÍ½á¹ûÎÄ¼þ
logFCfilter=1         #logFC¹ýÂËÌõ¼þ(logFC=1: Fold change=2     logFC=0.585: Fold change=1.5)
fdrFilter=0.05              #fdr¹ýÂËÌõ¼þ
#¶ÁÈ¡±í´ïÊý¾ÝÎÄ¼þ,²¢¶ÔÊäÈëÎÄ¼þÕûÀí
rt=read.table(expFile, header=T, sep="\t", check.names=F)
rt=as.matrix(rt)
rownames(rt)=rt[,1]
exp=rt[,2:ncol(rt)]
dimnames=list(rownames(exp), colnames(exp))
data=matrix(as.numeric(as.matrix(exp)), nrow=nrow(exp), dimnames=dimnames)
data=avereps(data)
##È¥³ýÕý³£ÑùÆ·
group=sapply(strsplit(colnames(data),"\\-"), "[", 4)
group=sapply(strsplit(group,""), "[", 1)
group=gsub("2", "1", group)
data=data[,group==0]
colnames(data)=gsub("(.*?)\\-(.*?)\\-(.*?)\\-.*", "\\1\\-\\2\\-\\3", colnames(data))
#¶ÁÈ¡·ÖÐÍ½á¹ûÎÄ¼þ
Type=read.table(cluFile, header=T, sep="\t", check.names=F, row.names=1)
sameSample=intersect(colnames(data), row.names(Type))
data=data[,sameSample,drop=F]
Type=Type[sameSample,,drop=F]
#ÌáÈ¡²»Í¬·ÖÐÍµÄÑùÆ·
c1=Type[Type$Cluster=="C1",,drop=F]
c2=Type[Type$Cluster=="C2",,drop=F]
dataC1=data[,row.names(c1)]
dataC2=data[,row.names(c2)]
data=cbind(dataC1, dataC2)
data=data[rowMeans(data)>0.5,]
conNum=ncol(dataC1)
treatNum=ncol(dataC2)
Type=c(rep(1,conNum), rep(2,treatNum))
#²îÒì·ÖÎö
outTab=data.frame()
for(i in row.names(data)){
	rt=data.frame(expression=data[i,], Type=Type)
	wilcoxTest=wilcox.test(expression ~ Type, data=rt)
	pvalue=wilcoxTest$p.value
	conGeneMeans=mean(data[i,1:conNum])
	treatGeneMeans=mean(data[i,(conNum+1):ncol(data)])
	logFC=log2(treatGeneMeans)-log2(conGeneMeans)
	conMed=median(data[i,1:conNum])
	treatMed=median(data[i,(conNum+1):ncol(data)])
	diffMed=treatMed-conMed
	if( ((logFC>0) & (diffMed>0)) | ((logFC<0) & (diffMed<0)) ){  
		outTab=rbind(outTab,cbind(gene=i,Mean1=conGeneMeans,Mean2=treatGeneMeans,logFC=logFC,pValue=pvalue))
	}
}
pValue=outTab[,"pValue"]
fdr=p.adjust(as.numeric(as.vector(pValue)), method="fdr")
outTab=cbind(outTab, fdr=fdr)
#Êä³ö²îÒì±í¸ñ
outDiff=outTab[( abs(as.numeric(as.vector(outTab$logFC)))>logFCfilter & as.numeric(as.vector(outTab$fdr))<fdrFilter),]
write.table(outDiff, file="diff.txt", sep="\t", row.names=F, quote=F)
#Êä³ö²îÒì»ùÒòµÄ±í´ïÎÄ¼þ
diffExp=rbind(ID=colnames(data[as.vector(outDiff[,1]),]), data[as.vector(outDiff[,1]),])
write.table(diffExp, file="diffGeneExp.txt", sep="\t", col.names=F, quote=F)

#19.ICDRM·çÏÕ·ÖÐÍ²îÒì»ùÒòµÄGO¸»¼¯·ÖÎö
pvalueFilter=0.05       #pÖµ¹ýÂËÌõ¼þ
qvalueFilter=0.05       #½ÃÕýºóµÄpÖµ¹ýÂËÌõ¼þ
#¶¨ÒåÑÕÉ«
colorSel="qvalue"
if(qvalueFilter>0.05){
	colorSel="pvalue"
}
rt=read.table("interGene.txt", header=F, sep="\t", check.names=F)     #¶ÁÈ¡ÊäÈëÎÄ¼þ
#»ùÒòÃû×Ö×ª»»Îª»ùÒòid
genes=unique(as.vector(rt[,1]))
entrezIDs=mget(genes, org.Hs.egSYMBOL2EG, ifnotfound=NA)
entrezIDs=as.character(entrezIDs)
gene=entrezIDs[entrezIDs!="NA"]        #È¥³ý»ùÒòidÎªNAµÄ»ùÒò
#gene=gsub("c\\(\"(\\d+)\".*", "\\1", gene)
#GO¸»¼¯·ÖÎö
kk=enrichGO(gene=gene, OrgDb=org.Hs.eg.db, pvalueCutoff=1, qvalueCutoff=1, ont="all", readable=T)
GO=as.data.frame(kk)
GO=GO[(GO$pvalue<pvalueFilter & GO$qvalue<qvalueFilter),]
#±£´æ¸»¼¯½á¹û
write.table(GO, file="GO.txt", sep="\t", quote=F, row.names = F)
#¶¨ÒåÏÔÊ¾TermÊýÄ¿
showNum=10
if(nrow(GO)<30){
	showNum=nrow(GO)
}
#Öù×´Í¼
pdf(file="barplot.pdf", width=12, height=8)
bar=barplot(kk, drop=TRUE, showCategory=showNum, split="ONTOLOGY", color=colorSel) + facet_grid(ONTOLOGY~., scale='free')
print(bar)
dev.off()
#ÆøÅÝÍ¼
pdf(file="bubble.pdf", width=12, height=8)
bub=dotplot(kk, showCategory=showNum, orderBy="GeneRatio", split="ONTOLOGY", color=colorSel) + facet_grid(ONTOLOGY~., scale='free')
print(bub)
dev.off()

#20.ICDRM·çÏÕ·ÖÐÍ²îÒì»ùÒòµÄKEGG¸»¼¯·ÖÎö
pvalueFilter=0.05      #pÖµ¹ýÂËÌõ¼þ
qvalueFilter=1         #½ÃÕýºóµÄpÖµ¹ýÂËÌõ¼þ
#¶¨ÒåÑÕÉ«
colorSel="qvalue"
if(qvalueFilter>0.05){
	colorSel="pvalue"
}
rt=read.table("interGene.txt", header=T, sep="\t", check.names=F)     #¶ÁÈ¡ÊäÈëÎÄ¼þ
#ÌáÈ¡²îÒì»ùÒòµÄÃû³Æ,½«»ùÒòÃû×Ö×ª»»Îª»ùÒòid
genes=unique(as.vector(rt[,1]))
entrezIDs=mget(genes, org.Hs.egSYMBOL2EG, ifnotfound=NA)
entrezIDs=as.character(entrezIDs)
rt=data.frame(genes, entrezID=entrezIDs)
gene=entrezIDs[entrezIDs!="NA"]        #È¥³ý»ùÒòidÎªNAµÄ»ùÒò
#gene=gsub("c\\(\"(\\d+)\".*", "\\1", gene)
#KEGG¸»¼¯·ÖÎö
kk <- enrichKEGG(gene=gene, organism="hsa", pvalueCutoff=1, qvalueCutoff=1, use_internal_data=T)# Ê¹ÓÃÏßÉÏÀ­È¡µÄÊý¾Ý£¬Ôòuse_internal_data = F head(kk) nrow(kk)
KEGG=as.data.frame(kk)
KEGG$geneID=as.character(sapply(KEGG$geneID,function(x)paste(rt$genes[match(strsplit(x,"/")[[1]],as.character(rt$entrezID))],collapse="/")))
KEGG=KEGG[(KEGG$pvalue<pvalueFilter & KEGG$qvalue<qvalueFilter),]
#±£´æÏÔÖø¸»¼¯µÄ½á¹û
write.table(KEGG, file="KEGG.txt", sep="\t", quote=F, row.names = F)
#¶¨ÒåÏÔÊ¾Í¨Â·µÄÊýÄ¿
showNum=30
if(nrow(KEGG)<showNum){
	showNum=nrow(KEGG)
}
#Öù×´Í¼
pdf(file="barplot.pdf", width=8.5, height=7)
barplot(kk, drop=TRUE, showCategory=showNum, label_format=130, color=colorSel)
dev.off()
#ÆøÅÝÍ¼
pdf(file="bubble.pdf", width=8.5, height = 7)
dotplot(kk, showCategory=showNum, orderBy="GeneRatio", label_format=130, color=colorSel)
dev.off()

#21.ICDRM·çÏÕ·ÖÐÍÁÙ´²Ïà¹ØÒòËØµÄÈÈÍ¼
#¶ÁÈ¡±í´ïÊý¾ÝÎÄ¼þ
exp=read.table(expFile, header=T, sep="\t", check.names=F, row.names=1)
#¶ÁÈ¡·ÖÐÍµÄÊý¾Ý
Cluster=read.table(ClusterFile, header=T, sep="\t", check.names=F, row.names=1)
#¶ÁÈ¡ÁÙ´²Êý¾ÝÎÄ¼þ
cli=read.table(cliFile, header=T, sep="\t", check.names=F, row.names=1)
#ºÏ²¢Êý¾Ý
samSample=intersect(row.names(Cluster), row.names(cli))
cli=cli[samSample,,drop=F]
Cluster=Cluster[samSample,,drop=F]
Type=cbind(Cluster, cli)
Type=Type[order(Type$Cluster),,drop=F]
exp=exp[,row.names(Type)]
#¶ÔÁÙ´²ÐÔ×´½øÐÐÑ­»·£¬µÃµ½ÏÔÖøÐÔ±ê¼Ç
sigVec=c("Cluster")
for(clinical in colnames(Type[,2:ncol(Type)])){
	data=Type[c("Cluster", clinical)]
	colnames(data)=c("Cluster", "clinical")
	data=data[(data[,"clinical"]!="unknow"),]
	tableStat=table(data)
	stat=chisq.test(tableStat)
	pvalue=stat$p.value
	Sig=ifelse(pvalue<0.001,"***",ifelse(pvalue<0.01,"**",ifelse(pvalue<0.05,"*","")))
	sigVec=c(sigVec, paste0(clinical, Sig))
}
colnames(Type)=sigVec
#¶¨ÒåÈÈÍ¼×¢ÊÍµÄÑÕÉ«
colorList=list()
#Type=Type[apply(Type,1,function(x)any(is.na(match('unknow',x)))),,drop=F]
bioCol=c("#0066FF","#FF0000","#ed1299", "#0dbc21", "#246b93", "#cc8e12", "#d561dd", 
         "#6ad157", "#f7aa5d", "#9ed84e", "#39ba30", "#373bbf", "#a1ce4c", "#ef3bb6", "#d66551",
         "#1a918f", "#ddd53e", "#ff66fc", "#2927c4", "#57e559" ,"#8e3af4" ,"#f9a270" ,"#22547f", "#db5e92",
         "#4aef7b", "#e86502", "#99db27", "#e07233", "#8249aa","#cebb10", "#03827f", "#931635", "#ff523f",
         "#edd05e", "#6f25e8", "#0dbc21", "#167275", "#280f7a", "#6373ed", "#5b910f" ,"#7b34c1" ,"#0cf29a" ,"#d80fc1",
         "#dd27ce", "#07a301", "#391c82", "#2baeb5","#925bea", "#09f9f5",  "#63ff4f")
j=0
for(cli in colnames(Type[,1:ncol(Type)])){
	cliLength=length(levels(factor(Type[,cli])))
	cliCol=bioCol[(j+1):(j+cliLength)]
	j=j+cliLength
	names(cliCol)=levels(factor(Type[,cli]))
	if("unknow" %in% levels(factor(Type[,cli]))){
		cliCol["unknow"]="grey75"}
	colorList[[cli]]=cliCol
}
#ÈÈÍ¼¿ÉÊÓ»¯
pdf("heatmap.pdf", width=8.5, height=6)
exp=log2(exp+0.01)
pheatmap(exp,
         annotation=Type,
         annotation_colors = colorList,
         color = colorRampPalette(c(rep("blue",5), "white", rep("red",5)))(100),
         cluster_cols =F,
         cluster_rows =T,
         scale="row",
         show_colnames=F,
         show_rownames=F,
         fontsize=7,
         fontsize_row=7,
         fontsize_col=7)
dev.off()

#22.ICDRM·çÏÕ·ÖÐÍÃâÒß²îÒì·ÖÎö
inputFile="symbol.txt"      #±í´ïÊý¾ÝÎÄ¼þ
#¶ÁÈ¡ÎÄ¼þ,²¢¶ÔÊäÈëÎÄ¼þÕûÀí
rt=read.table(inputFile, header=T, sep="\t", check.names=F)
rt=as.matrix(rt)
rownames(rt)=rt[,1]
exp=rt[,2:ncol(rt)]
dimnames=list(rownames(exp), colnames(exp))
data=matrix(as.numeric(as.matrix(exp)), nrow=nrow(exp), dimnames=dimnames)
data=avereps(data)
#É¾³ýÕý³£ÑùÆ·
group=sapply(strsplit(colnames(data),"\\-"), "[", 4)
group=sapply(strsplit(group,""), "[", 1)
group=gsub("2", "1", group)
data=data[,group==0]
out=data[rowMeans(data)>0,]
#Êä³öÕûÀíºóµÄ±í´ïÊý¾Ý
out=rbind(ID=colnames(out), out)
write.table(out,file="uniq.symbol.txt",sep="\t",quote=F,col.names=F)
#ÔËÐÐestimate°ü
filterCommonGenes(input.f="uniq.symbol.txt", 
                  output.f="commonGenes.gct", 
                  id="GeneSymbol")

estimateScore(input.ds = "commonGenes.gct",
              output.ds="estimateScore.gct", 
              platform="illumina")
#Êä³öÃ¿¸öÑùÆ·µÄÖ×ÁöÎ¢»·¾³´ò·Ö
scores=read.table("estimateScore.gct", skip=2, header=T)
rownames(scores)=scores[,1]
scores=t(scores[,3:ncol(scores)])
rownames(scores)=gsub("\\.", "\\-", rownames(scores))
out=rbind(ID=colnames(scores), scores)
write.table(out, file="TMEscores.txt", sep="\t", quote=F, col.names=F)
#¶ÁÈ¡Ö×ÁöÎ¢»·¾³´ò·ÖÎÄ¼þ£¬²¢¶ÔÎÄ¼þ½øÐÐÕûÀí
rt=read.table(scoreFile, header=T, sep="\t", check.names=F, row.names=1)
data=as.matrix(rt)
rownames(data)=gsub("(.*?)\\-(.*?)\\-(.*?)\\-(.*?)\\-.*", "\\1\\-\\2\\-\\3", rownames(data))
data=avereps(data)
#¶ÁÈ¡·çÏÕÎÄ¼þ
risk=read.table(riskFile, header=T, sep="\t", check.names=F, row.names=1)
#ºÏ²¢Êý¾Ý
sameSample=intersect(row.names(data), row.names(risk))
data=data[sameSample,,drop=F]
risk=risk[sameSample,"risk",drop=F]
rt=cbind(data, risk)
#ÉèÖÃ±È½Ï×é
rt$risk=factor(rt$risk, levels=c("low", "high"))
group=levels(factor(rt$risk))
rt$risk=factor(rt$risk, levels=group)
comp=combn(group,2)
my_comparisons=list()
for(i in 1:ncol(comp)){my_comparisons[[i]]<-comp[,i]}
#¶ÔÖ×ÁöÎ¢»·¾³µÄ´ò·Ö½øÐÐÑ­»·,»æÖÆÏäÏßÍ¼
for(i in colnames(rt)[1:3]){
	boxplot=ggboxplot(rt, x="risk", y=i, fill="risk",
			          xlab="",
			          ylab=i,
			          legend.title="Risk",
			          palette=c("#0066FF","#FF0000")
			          )+ 
		    stat_compare_means(comparisons=my_comparisons)

	#Êä³öÍ¼ÐÎ
	pdf(file=paste0(i, ".pdf"), width=5, height=4.5)
	print(boxplot)
	dev.off()
}
riskFile="trainRisk.txt"            #·çÏÕÎÄ¼þ
immFile="CIBERSORT-Results.txt"     #ÃâÒßÏ¸°û½þÈó½á¹ûÎÄ¼þ
pFilter=0.05                        #ÃâÒßÏ¸°û½þÈó½á¹ûµÄ¹ýÂËÌõ¼þ
#¶ÁÈ¡ÃâÒßÏ¸°û½á¹ûÎÄ¼þ£¬²¢¶ÔÊý¾Ý½øÐÐÕûÀí
immune=read.table(immFile, header=T, sep="\t", check.names=F, row.names=1)
immune=immune[immune[,"P-value"]<pFilter,]
data=as.matrix(immune[,1:(ncol(immune)-3)])
#¶ÁÈ¡·çÏÕÎÄ¼þ
risk=read.table(riskFile, header=T, sep="\t", check.names=F, row.names=1)
sameSample=intersect(row.names(data), row.names(risk))
rt=cbind(data[sameSample,,drop=F], risk[sameSample,"risk",drop=F])
rt=rt[order(rt$risk, decreasing=T),]
conNum=nrow(rt[rt$risk=="low",])
treatNum=nrow(rt[rt$risk=="high",])
##########»æÖÆÖù×´Í¼##########
data=t(rt[,-ncol(rt)])
pdf("barplot.pdf", height=10, width=18)
col=rainbow(nrow(data), s=0.7, v=0.7)
par(las=1,mar=c(8,5,4,16),mgp=c(3,0.1,0),cex.axis=1.5)
a1=barplot(data,col=col,yaxt="n",ylab="Relative Percent",xaxt="n",cex.lab=1.8)
a2=axis(2,tick=F,labels=F)
axis(2,a2,paste0(a2*100,"%"))
par(srt=0,xpd=T)
rect(xleft = a1[1], ybottom = -0.01, xright = a1[conNum], ytop = -0.06,col="blue")
text(a1[conNum]/2,-0.035,"C1",cex=2)
rect(xleft = a1[conNum], ybottom = -0.01, xright =a1[length(a1)] , ytop = -0.06,col="red")
text((a1[length(a1)]+a1[conNum])/2,-0.035,"C2",cex=2)
ytick2 = cumsum(data[,ncol(data)])
ytick1 = c(0,ytick2[-length(ytick2)])
legend(par('usr')[2]*0.98,par('usr')[4],legend=rownames(data),col=col,pch=15,bty="n",cex=1.3)
dev.off()
##################»æÖÆÏäÏßÍ¼##################
#°ÑÊý¾Ý×ª»»³Éggplot2ÊäÈëÎÄ¼þ
data=rt
data=melt(data, id.vars=c("risk"))
colnames(data)=c("risk", "Immune", "Expression")
#»æÖÆÏäÏßÍ¼
group=levels(factor(data$risk))
data$Risk=factor(data$risk, levels=c("low","high"))
bioCol=c("#FF0000","#0066FF","#6E568C","#7CC767","#223D6C","#D20A13","#FFD121","#088247","#11AA4D")
bioCol=bioCol[1:length(group)]
boxplot=ggboxplot(data, x="Immune", y="Expression", fill="risk",
				  xlab="",
				  ylab="Fraction",
				  legend.title="risk",
				  width=0.8,
				  palette=bioCol)+
				  rotate_x_text(50)+
	stat_compare_means(aes(group=Risk),symnum.args=list(cutpoints=c(0, 0.001, 0.01, 0.05, 1), symbols=c("***", "**", "*", "")), label="p.signif")
#Êä³öÍ¼Æ¬
pdf(file="immune.diff.pdf", width=8, height=6)
print(boxplot)
dev.off()
inputFile="symbol.txt"     #ÊäÈëÎÄ¼þ
gmtFile="immune.gmt"       #ÃâÒß»ùÒò¼¯ºÏÎÄ¼þ
#¶ÁÈ¡ÊäÈëÎÄ¼þ£¬²¢¶ÔÊäÈëÎÄ¼þ´¦Àí
rt=read.table(inputFile,sep="\t",header=T,check.names=F)
rt=as.matrix(rt)
rownames(rt)=rt[,1]
exp=rt[,2:ncol(rt)]
dimnames=list(rownames(exp),colnames(exp))
mat=matrix(as.numeric(as.matrix(exp)),nrow=nrow(exp),dimnames=dimnames)
mat=avereps(mat)
mat=mat[rowMeans(mat)>0,]
#¶ÁÈ¡»ùÒò¼¯ÎÄ¼þ
geneSet=getGmt(gmtFile, geneIdType=SymbolIdentifier())
#ssgsea·ÖÎö
ssgseaScore=gsva(mat, geneSet, method='ssgsea', kcdf='Gaussian', abs.ranking=TRUE)
#¶¨ÒåssGSEA´ò·Ö½ÃÕýµÄº¯Êý
normalize=function(x){
  return((x-min(x))/(max(x)-min(x)))}
#¶ÔssGSEA´ò·Ö½øÐÐ½ÃÕý
ssgseaOut=normalize(ssgseaScore)
ssgseaOut=rbind(id=colnames(ssgseaOut),ssgseaOut)
write.table(ssgseaOut,file="ssgseaOut.txt",sep="\t",quote=F,col.names=F)
riskFile="risk.all.txt"         #·çÏÕÎÄ¼þ
scoreFile="ssgseaOut.txt"       #ssGSEA½á¹ûÎÄ¼þ
#¶ÁÈ¡ssGSEA½á¹ûÎÄ¼þ£¬²¢¶ÔÊý¾Ý½øÐÐÕûÀí
data=read.table(scoreFile, header=T, sep="\t", check.names=F, row.names=1)
group=sapply(strsplit(colnames(data),"\\-"), "[", 4)
group=sapply(strsplit(group,""), "[", 1)
group=gsub("2", "1", group)
data=data[,group==0,drop=F]
colnames(data)=gsub("(.*?)\\-(.*?)\\-(.*?)\\-(.*?)\\-.*", "\\1\\-\\2\\-\\3", colnames(data))
data=avereps(t(data))
#¶ÁÈ¡riskÎÄ¼þ
risk=read.table(riskFile, header=T, sep="\t", check.names=F, row.names=1)
#ºÏ²¢Êý¾Ý
sameSample=intersect(row.names(data),row.names(risk))
data=data[sameSample,]
risk=risk[sameSample,]
rt=cbind(data,risk[,c("riskScore","risk")])
rt=rt[,-(ncol(rt)-1)]
#¶ÔÃâÒßÏ¸°û»æÖÆÏäÏßÍ¼
immCell=c("aDCs","B_cells","CD8+_T_cells","DCs","iDCs","Macrophages",
          "Mast_cells","Neutrophils","NK_cells","pDCs","T_helper_cells",
          "Tfh","Th1_cells","Th2_cells","TIL","Treg")
rt1=rt[,c(immCell,"risk")]
data=melt(rt1,id.vars=c("risk"))
colnames(data)=c("Risk","Type","Score")
data$Risk=factor(data$Risk, levels=c("low","high"))
p=ggboxplot(data, x="Type", y="Score", color = "Risk",
     xlab="",ylab="Score",add = "none",palette = c("blue","red") )
p=p+rotate_x_text(50)
#Êä³öÍ¼ÐÎ
pdf(file="immCell.boxplot.pdf",width=7,height=5)
p+stat_compare_means(aes(group=Risk),symnum.args=list(cutpoints = c(0, 0.001, 0.01, 0.05, 1), symbols = c("***", "**", "*", "")),label = "p.signif")
dev.off()
#¶ÔÃâÒßÏà¹Ø¹¦ÄÜ»æÖÆÏäÏßÍ¼
immFunction=c("APC_co_inhibition","APC_co_stimulation","CCR",
          "Check-point","Cytolytic_activity","HLA","Inflammation-promoting",
          "MHC_class_I","Parainflammation","T_cell_co-inhibition",
          "T_cell_co-stimulation","Type_I_IFN_Reponse","Type_II_IFN_Reponse")
rt1=rt[,c(immFunction,"risk")]
data=melt(rt1,id.vars=c("risk"))
colnames(data)=c("Risk","Type","Score")
data$Risk=factor(data$Risk, levels=c("low","high"))
p=ggboxplot(data, x="Type", y="Score", color = "Risk",
     xlab="",ylab="Score",add = "none",palette = c("blue","red") )
p=p+rotate_x_text(50)
#Êä³öÍ¼ÐÎ
pdf(file="immFunction.boxplot.pdf",width=7,height=5)
p+stat_compare_means(aes(group=Risk),symnum.args=list(cutpoints = c(0, 0.001, 0.01, 0.05, 1), symbols = c("***", "**", "*", "")),label = "p.signif")
dev.off()
expFile="symbol.txt"         #±í´ïÊý¾ÝÎÄ¼þ
riskFile="risk.all.txt"      #·çÏÕÎÄ¼þ
geneFile="gene.txt"          #ÃâÒß¼ì²éµãµÄ»ùÒòÎÄ¼þ
#¶ÁÈ¡»ùÒò±í´ïÎÄ¼þ,²¢¶ÔÊý¾Ý½øÐÐ´¦Àí
rt=read.table(expFile, header=T, sep="\t", check.names=F)
rt=as.matrix(rt)
rownames(rt)=rt[,1]
exp=rt[,2:ncol(rt)]
dimnames=list(rownames(exp),colnames(exp))
data=matrix(as.numeric(as.matrix(exp)),nrow=nrow(exp),dimnames=dimnames)
data=avereps(data)
#¶ÁÈ¡»ùÒòÎÄ¼þ,»ñÈ¡ÃâÒß¼ì²éµãÏà¹Ø»ùÒòµÄ±í´ïÁ¿
gene=read.table(geneFile, header=F, sep="\t", check.names=F)
sameGene=intersect(row.names(data), as.vector(gene[,1]))
data=t(data[sameGene,])
data=log2(data+1)
#É¾³ýÕý³£ÑùÆ·
group=sapply(strsplit(row.names(data),"\\-"),"[",4)
group=sapply(strsplit(group,""),"[",1)
group=gsub("2","1",group)
data=data[group==0,]
row.names(data)=gsub("(.*?)\\-(.*?)\\-(.*?)\\-(.*?)\\-.*", "\\1\\-\\2\\-\\3", row.names(data))
data=avereps(data)
#ºÏ²¢Êý¾Ý
risk=read.table(riskFile, sep="\t", header=T, check.names=F, row.names=1)
sameSample=intersect(row.names(data),row.names(risk))
rt1=cbind(data[sameSample,],risk[sameSample,])
rt1=rt1[,c(sameGene,"risk")]
#ÌáÈ¡ÏÔÖø²îÒìµÄ»ùÒò
sigGene=c()
for(i in colnames(rt1)[1:(ncol(rt1)-1)]){
	if(sd(rt1[,i])<0.001){next}
	wilcoxTest=wilcox.test(rt1[,i] ~ rt1[,"risk"])
	pvalue=wilcoxTest$p.value
	if(wilcoxTest$p.value<0.05){
		sigGene=c(sigGene, i)
	}
}
sigGene=c(sigGene, "risk")
rt1=rt1[,sigGene]
#°ÑÊý¾Ý×ª»»³Éggplot2ÊäÈëÎÄ¼þ
rt1=melt(rt1,id.vars=c("risk"))
colnames(rt1)=c("risk","Gene","Expression")

#ÉèÖÃ±È½Ï×é
group=levels(factor(rt1$risk))
rt1$risk=factor(rt1$risk, levels=c("low","high"))
comp=combn(group,2)
my_comparisons=list()
for(j in 1:ncol(comp)){my_comparisons[[j]]<-comp[,j]}
#»æÖÆÏäÏßÍ¼
boxplot=ggboxplot(rt1, x="Gene", y="Expression", fill="risk",
				  xlab="",
				  ylab="Gene expression",
				  legend.title="Risk",
				  width=0.8,
				  palette = c("#0066FF", "#FF0000") )+
				  rotate_x_text(50)+
	stat_compare_means(aes(group=risk),
	method="wilcox.test",
	symnum.args=list(cutpoints=c(0, 0.001, 0.01, 0.05, 1), symbols=c("***", "**", "*", "ns")), label="p.signif")
	
#Êä³öÍ¼Æ¬
pdf(file="checkpoint.diff.pdf", width=16, height=5)
print(boxplot)
dev.off()
