# Supplementary material for: Analyzing molecular typing and clinical application of immunogenic cell death-related genes in hepatocellular carcinoma
Source: BMC Cancer. 2023 Jun 8;23:522. doi: 10.1186/s12885-023-10992-2 (PMC10249577; doi:10.1186/s12885-023-10992-2)
Supplement: Supplementary file 1 — Additional file 1: Figure S1. A. Frequenciesof CNV gain, loss, and non-CNV among ICDs in ICD-low clusters. B. Frequenciesof CNV gain, loss, and non-CNV among ICDs in ICD-high clusters. Figure S2. A. mRNAlevels of BAX in THLE-2 and HCC cells. B. mRNA levels of BAX in HepG2 and Huh7HCC cells after BAX was knocked down. C-D. A colony formation assay was used toexplore the function of BAX in HCC cells. Their representative images are shownin C. E-F. Knockdown of BAX inhibits HCC cell migration. Wound healing assayswere used to assess the migration of HepG2 and Huh7 cells after the BAXknockdown. Representative images are shown in E (* P<0.05, ** P<0.01, ***P<0.001).All experiments were repeated at least three times. Figure S3. A. Differencesin the expression of RNA modification genes between ICD-low and ICD-highclusters. B. Differences in the expression of chemokine genes between ICD-lowand ICD-high clusters. C. Differences in the expression of receptor genesbetween ICD-low and ICD-high clusters. D. Differences in the expression of HLAgenes between ICD-low and ICD-high clusters. Figure S4. A. Frequencies of CNVgain, loss, and non-CNV among ICDs in Risk-high clusters. B. Frequencies of CNVgain, loss, and non-CNV among ICDs in Risk-low clusters. Figure S5. A.Prognostic differences according to high or low TMB scores in TCGA. B.Comparison of ICDRM and TMB in predicting prognosis. C. Heatmap of immuneinfiltration differences between ICDRM subpopulations and ICD clusters in TCGA.Figure S6. A. Differences in the expression of RNA modification genes between ICDRMRsk-low and Risk-high subpopulations. B. Differences in the expression ofchemokine genes between ICDRM Risk-low and Risk-high subpopulations. C.Differences in the expression of receptor genes between ICDRM Risk-low and Risk-highsubpopulations. D. Differences in the expression of HLA genes between ICDRM Risk-lowand Risk-high subpopulations. Figure S7. Analysis of drug sensitivity between ICDRMRisk-low and Risk-high subpo [file 12885_2023_10992_MOESM1_ESM.zip › Supplementary Table Details.xlsx]

## Sheet: S1 PCR sequence
		Supplementary Table S1. The sequences of qRT-PCR primers and shRNA sequences of BAX and HSP90AA1.
		qRT-PCR primers
		BAX	forward	CCCGAGAGGTCTTTTTCCGAG
			reverse	CCAGCCCATGATGGTTCTGAT
		shRNA sequences
		BAX	shRNA#1	CCCTTTTGCTTCAGGGTTTCATC
			shRNA#2	CCGGTGCCTCAGGATGCGTCCAC
		qRT-PCR primers
		HSP90AA1	forward	GCTTGACCAATGACTGGGAAG
			reverse	AGCTCCTCACAGTTATCCATGA
		shRNA sequences
		HSP90AA1	shRNA#1	GTTATCCTACACCTGAAAGAA
			shRNA#2	CCCGAGAACAACCCTAAGTTT

## Sheet: S2 cluster DEGs
		Supplementary Table S2. DEGs between ICD-low and ICD-high clusters.
		gene	Mean1	Mean2	logFC	pValue	fdr
		ARHGAP30	1.1657	3.98278	1.77258	2.61001e-41	2.49194e-38
		PTN	0.981449	4.0025	2.02792	1.42308e-05	0.000128749
		PLAC9	2.02366	6.98961	1.78824	0.000121055	0.000925865
		SUSD2	1.34081	2.81548	1.07027	1.02251e-06	1.12086e-05
		LINC01871	0.758961	3.16924	2.06204	3.5082e-31	2.84164e-29
		C1QA	45.7753	160.078	1.80613	5.36e-31	4.2281e-29
		RNASE2	0.443255	1.32537	1.58019	2.93335e-07	3.45729e-06
		FGL2	1.91075	6.6402	1.79709	9.91868e-35	1.4251e-32
		CCL21	11.8234	69.7079	2.55968	8.37296e-12	1.51051e-10
		IGHV3-20	0.135664	2.61606	4.26929	1.24631e-19	3.57286e-18
		IL16	0.346533	1.09299	1.65722	3.98344e-40	2.09027e-37
		IGHV3-64	0.0721611	1.5576	4.43196	2.08394e-28	1.17829e-26
		IGHV4-59	1.98602	35.7455	4.16981	4.44655e-28	2.41736e-26
		TRBJ2-7	0.241128	1.23957	2.36197	1.07937e-18	2.90779e-17
		IGKV3D-15	0.0675305	1.80309	4.73879	1.3522e-24	5.33324e-23
		CSF3R	0.514889	1.29073	1.32585	1.3763e-19	3.92684e-18
		PLEK	1.83572	6.77099	1.88302	4.35213e-33	4.95527e-31
		FERMT3	2.75165	8.30311	1.59336	1.74067e-34	2.36046e-32
		IGHJ3P	0.121426	1.78164	3.87506	1.71615e-18	4.52233e-17
		SEMA4A	0.333532	0.98706	1.56531	5.58719e-22	1.83738e-20
		PLA2G1B	1.84789	3.94561	1.09437	0.0114214	0.0430632
		DOK3	0.538495	1.31755	1.29085	1.49023e-26	7.08092e-25
		BIN2	0.581813	2.00675	1.78623	1.24031e-41	1.49693e-38
		GPSM3	3.57171	10.2598	1.52232	7.775e-35	1.13056e-32
		SOD3	5.66736	14.4811	1.35342	5.17705e-08	6.76211e-07
		HLA-DQA1	2.92357	13.9051	2.24981	2.01032e-35	3.32364e-33
		PTPN7	0.340931	1.52052	2.15702	1.60031e-37	4.10939e-35
		FCMR	0.62077	2.58256	2.05667	1.10702e-32	1.15178e-30
		JCHAIN	2.22112	25.9564	3.54673	1.48135e-32	1.51512e-30
		GFPT2	0.355975	0.869495	1.2884	1.9554e-08	2.67571e-07
		FCN1	0.315783	1.21047	1.93856	8.23039e-29	4.91746e-27
		IGKV1D-17	0.124718	1.97857	3.98771	7.69535e-15	1.70101e-13
		MYO1F	0.907619	2.44953	1.43235	1.88437e-35	3.15867e-33
		CXCR3	0.397506	2.11023	2.40835	1.11617e-37	2.9285e-35
		IGHV3-74	0.842413	9.7303	3.52989	5.03828e-29	3.04035e-27
		VSIG1	0.462159	2.11348	2.19316	3.14778e-06	3.20596e-05
		GNG2	0.638647	1.49103	1.22321	5.45455e-28	2.93888e-26
		TAGAP	0.264956	1.13993	2.10512	2.58387e-34	3.3532e-32
		FCGR3A	5.51222	19.317	1.80917	1.06248e-28	6.19473e-27
		LAPTM5	15.2641	43.3845	1.50704	3.51424e-29	2.17505e-27
		MMP2	4.68476	16.0191	1.77374	7.77736e-09	1.10952e-07
		HLA-DPB2	0.267016	1.01934	1.93264	2.71126e-15	6.19739e-14
		FGR	0.926421	2.32161	1.32538	4.30486e-23	1.50595e-21
		IGLV2-11	1.55238	38.302	4.62486	2.14984e-29	1.37283e-27
		LOXL1	0.911235	4.59933	2.33553	5.24002e-11	8.95776e-10
		TRAC	2.28449	12.9422	2.50214	7.3034e-40	3.52579e-37
		NCF1C	0.347366	1.25252	1.8503	4.90999e-30	3.44527e-28
		IGLV1-40	2.61409	70.174	4.74656	7.81097e-30	5.26651e-28
		TRDC	0.625752	2.91828	2.22146	1.53049e-16	3.69429e-15
		IGFBP6	1.98632	4.57378	1.20329	2.05105e-07	2.46309e-06
		JAK3	0.634386	2.11256	1.73556	8.92753e-29	5.28169e-27
		ACSL6	1.2716	0.569188	-1.15967	0.00823335	0.0330897
		PTGIR	0.529728	1.12387	1.08515	1.06184e-11	1.90704e-10
		DUSP4	0.594999	1.26553	1.08879	5.50091e-11	9.39044e-10
		ITGB2	3.28968	11.9737	1.86385	1.78565e-34	2.39456e-32
		IGHV3-66	0.167609	5.96259	5.15277	2.96729e-26	1.35652e-24
		CD8B	0.301999	2.02452	2.74496	7.27489e-38	1.99547e-35
		IKZF3	0.246122	1.2859	2.38533	1.49109e-39	6.37786e-37
		IGHV5-51	2.10227	32.2099	3.93748	1.48642e-27	7.66648e-26
		CORO1A	2.48371	9.98174	2.00679	3.19602e-37	7.14311e-35
		CD274	0.304529	0.80528	1.40291	1.12154e-22	3.80222e-21
		FZD2	0.478759	1.02558	1.09907	9.65973e-13	1.86832e-11
		CALHM6	1.32597	7.46584	2.49326	7.16828e-37	1.54489e-34
		SEPTIN1	1.10684	2.56298	1.21137	2.62727e-25	1.08591e-23
		SLAMF7	0.426451	3.46365	3.02184	7.82322e-40	3.63148e-37
		IGHV4-31	0.524808	15.0017	4.83719	3.80101e-26	1.70537e-24
		TMEM119	0.887025	2.70227	1.60712	8.16567e-10	1.2849e-08
		IGSF6	1.52026	4.53462	1.57666	5.24808e-33	5.81092e-31
		CCL4L2	1.20343	3.45645	1.52214	2.32029e-15	5.31377e-14
		CST7	1.65268	8.27375	2.32374	2.15648e-43	4.72826e-40
		SAMD9L	0.755457	1.97099	1.3835	8.00244e-20	2.32726e-18
		SPOCK2	1.46166	4.30786	1.55936	6.61701e-32	6.03323e-30
		CTLA4	0.222173	1.11571	2.3282	2.4845e-27	1.25989e-25
		COL8A2	0.388309	1.1253	1.53504	4.59072e-14	9.65254e-13
		CD72	0.501619	2.04656	2.02854	1.53168e-35	2.60363e-33
		CTNNA2	1.46348	0.547682	-1.41799	0.000274283	0.00190467
		CPXM2	0.606596	1.38549	1.19158	3.15567e-09	4.73115e-08
		PSTPIP1	0.346409	1.31193	1.92114	2.17255e-35	3.49607e-33
		INMT	1.51096	4.15113	1.45804	1.50113e-08	2.07765e-07
		IGKV1OR2-108	0.285372	2.6751	3.22868	4.17969e-15	9.42891e-14
		CD37	1.09841	3.87612	1.81919	3.02851e-33	3.51453e-31
		CDH17	0.411242	1.14705	1.47987	4.70646e-05	0.000389285
		IGHV3-43	0.268142	5.84657	4.44652	1.61095e-19	4.57472e-18
		LDHB	7.51152	18.2603	1.28153	6.5861e-21	2.05394e-19
		HCLS1	2.74464	8.21831	1.58223	2.48346e-38	7.68536e-36
		IDO1	0.611318	2.14835	1.81324	2.04204e-20	6.17679e-19
		TYROBP	22.3678	57.9054	1.37227	5.44255e-26	2.38859e-24
		TRIM22	2.62488	5.51717	1.07168	8.54417e-17	2.09593e-15
		TAF5LP1	0.246202	1.00196	2.02491	2.12032e-34	2.81211e-32
		LINC01124	4.24014	2.06434	-1.03843	4.48436e-05	0.000372996
		TNXB	0.327987	0.827712	1.33549	6.37823e-08	8.24185e-07
		CD69	0.37361	1.56925	2.07047	5.22153e-35	7.97704e-33
		SLAMF6	0.266817	1.69687	2.66896	4.20045e-47	5.06952e-43
		MILR1	0.571211	1.36216	1.2538	1.41056e-24	5.5453e-23
		PIM2	3.94342	8.51487	1.11054	3.23955e-16	7.72691e-15
		ARHGAP15	0.35319	1.07946	1.61179	1.61738e-33	1.97174e-31
		IGHG3	5.16453	81.6173	3.98217	7.07312e-31	5.50745e-29
		FOSL1	0.59815	1.47549	1.30261	2.97753e-05	0.000256684
		CCL26	0.394779	0.84008	1.08948	0.00375221	0.0178853
		PLTP	8.6466	24.7033	1.5145	7.16648e-18	1.84418e-16
		VSIG4	2.15913	6.66941	1.62711	1.47072e-19	4.18634e-18
		SAMSN1	0.51483	1.89641	1.8811	1.13057e-30	8.52804e-29
		CD1C	0.483903	1.54953	1.67904	4.67818e-19	1.28906e-17
		IGKV1-12	0.0906823	1.2931	3.83387	8.11319e-18	2.07894e-16
		STK17B	1.0176	2.40831	1.24285	4.00395e-22	1.32757e-20
		SPI1	3.55977	10.2315	1.52316	8.32658e-29	4.95042e-27
		GIMAP1	0.749195	1.6908	1.17429	2.25256e-28	1.26447e-26
		FNDC1	0.53254	1.27378	1.25816	3.49727e-08	4.66033e-07
		IGHG4	7.18055	65.0816	3.18008	6.92407e-26	2.95288e-24
		COL14A1	1.85817	4.95072	1.41376	2.06249e-07	2.47437e-06
		HCK	1.53589	5.01843	1.70816	2.63168e-32	2.56143e-30
		HLA-DRB1	93.7524	306.273	1.70789	2.74825e-29	1.72753e-27
		HVCN1	0.462044	1.18767	1.36203	4.33702e-29	2.64361e-27
		IGHV3-23	2.62223	55.8169	4.41183	1.06e-32	1.11244e-30
		IL2RB	0.697217	3.03301	2.12107	1.09312e-35	1.96908e-33
		GNGT2	0.317745	0.840195	1.40286	1.78272e-30	1.29612e-28
		HLA-DQA2	3.58272	14.465	2.01344	8.96115e-15	1.97358e-13
		EMB	0.565273	1.91877	1.76316	1.73635e-31	1.46545e-29
		CMKLR1	0.696747	2.20377	1.66127	1.88061e-33	2.24723e-31
		IGLV3-9	0.203957	6.67978	5.03346	1.4158e-23	5.13133e-22
		IGLV10-54	0.258847	5.64346	4.44641	3.46692e-15	7.85033e-14
		NRROS	0.82237	1.98125	1.26855	4.86444e-28	2.63269e-26
		CCL13	0.254545	1.09073	2.0993	1.30912e-18	3.48012e-17
		SHISA3	0.405678	1.45012	1.83776	1.1161e-09	1.73361e-08
		IGHV1-18	1.86077	37.7396	4.34211	1.07261e-30	8.14169e-29
		CD247	0.437187	1.56162	1.83672	9.04281e-41	6.01499e-38
		LILRB5	0.513157	1.15219	1.1669	2.35889e-19	6.63622e-18
		CD86	0.775042	2.49031	1.68398	2.83376e-32	2.69297e-30
		HLA-U	1.11928	2.54526	1.18524	0.000102906	0.000798179
		SELPLG	2.01212	7.33496	1.86607	1.5325e-39	6.37786e-37
		F3	0.779151	1.81115	1.21693	1.72529e-07	2.09905e-06
		IGLV1-51	3.1323	45.4063	3.8576	2.68449e-26	1.23661e-24
		FCGR2B	0.575944	1.2209	1.08395	7.09319e-14	1.476e-12
		MMP12	0.73391	3.45776	2.23616	9.22099e-07	1.02006e-05
		SELP	0.364451	0.900709	1.30534	8.07611e-12	1.45914e-10
		CCND2	1.10253	2.43319	1.14204	5.30549e-21	1.67185e-19
		ACAP1	0.464269	1.53037	1.72084	2.06117e-37	4.78389e-35
		IGLV4-69	1.05394	26.7862	4.66763	3.15783e-26	1.43263e-24
		TNFRSF18	0.92827	1.97286	1.08767	1.1979e-15	2.79641e-14
		CD96	0.275112	1.13164	2.04033	1.88179e-39	7.57046e-37
		SLAMF8	1.07486	4.77708	2.15198	4.29812e-33	4.94038e-31
		IGLV1-36	0.291787	2.16245	2.88968	4.11277e-18	1.06976e-16
		DUSP2	0.95033	3.44153	1.85655	7.1589e-31	5.53851e-29
		SRPX	0.948776	5.06508	2.41645	2.87966e-06	2.96036e-05
		AEBP1	9.71695	31.2254	1.68414	1.0385e-09	1.61516e-08
		IGHV4-28	0.197906	3.8536	4.28332	7.62803e-28	4.07357e-26
		APOBEC3C	1.82632	5.76663	1.65879	1.5187e-31	1.29994e-29
		EGR2	0.470497	1.33319	1.50262	4.72989e-15	1.05909e-13
		C1QB	34.426	133.326	1.95339	6.32696e-33	6.94183e-31
		PRDM1	0.436705	1.28599	1.55815	1.69459e-31	1.44028e-29
		ANTXR1	1.53442	3.39916	1.14748	1.33595e-09	2.06448e-08
		LILRB2	0.621723	2.00201	1.68711	1.53947e-36	3.09665e-34
		IGLV3-25	1.71996	36.2612	4.39798	2.79085e-27	1.39763e-25
		MTHFD2	0.83136	1.79301	1.10883	1.11085e-18	2.9793e-17
		STMN2	0.901151	2.12496	1.2376	2.36304e-07	2.81535e-06
		GMFG	5.49696	12.6056	1.19736	5.84215e-28	3.13373e-26
		IGLV9-49	0.245913	3.20551	3.70433	5.59966e-25	2.28319e-23
		MS4A4A	1.81193	5.17929	1.51522	2.35883e-28	1.318e-26
		LILRB4	0.517131	2.03646	1.97746	1.17927e-26	5.71591e-25
		IGKV1-5	3.91912	75.0549	4.25934	1.74422e-30	1.27582e-28
		HAVCR2	1.16831	2.93752	1.33018	2.50402e-27	1.26448e-25
		IGKV1-17	1.05022	17.5238	4.06055	4.74786e-24	1.77956e-22
		CRYBB1	0.270081	5.47061	4.34024	1.03919e-11	1.86914e-10
		RASL10B	4.58113	1.99324	-1.20059	0.011711	0.043908
		AIF1	7.62795	21.2983	1.48137	1.2212e-29	8.05392e-28
		FBLN2	2.74381	7.67222	1.48346	1.08664e-07	1.35622e-06
		ELN	3.3773	8.79045	1.38007	1.77792e-05	0.000159655
		NFAM1	0.404433	1.38559	1.77653	1.70796e-32	1.71778e-30
		MXRA8	2.80035	7.73586	1.46595	9.30064e-07	1.02698e-05
		IGHV3-49	0.576278	22.1195	5.26241	3.91734e-28	2.15883e-26
		IGKV4-1	5.09406	97.8311	4.26341	1.17184e-31	1.01021e-29
		FCN3	2.49104	6.72819	1.43347	2.16827e-07	2.59612e-06
		FAM163B	0.305108	0.943485	1.62868	5.89796e-05	0.000479021
		EVI2A	0.742151	2.41662	1.7032	4.90003e-33	5.51011e-31
		CLEC4A	0.642255	1.46899	1.1936	3.79471e-24	1.42674e-22
		ACTN2	2.80034	0.983472	-1.50964	0.00307015	0.0151984
		IGSF21	0.395095	0.805964	1.02852	1.14085e-11	2.04589e-10
		SLC15A3	2.36193	5.05709	1.09834	4.16923e-22	1.37859e-20
		EVI2B	1.31127	5.02294	1.93757	4.38571e-39	1.60397e-36
		IGKV1-6	0.924359	14.5985	3.98123	2.16946e-26	1.01093e-24
		TRBV29-1	0.169798	1.19184	2.8113	1.02321e-27	5.41629e-26
		MOXD1	0.502312	1.70051	1.75931	6.26823e-12	1.14105e-10
		HK3	0.528759	1.84839	1.80559	8.02808e-24	2.95399e-22
		CETP	1.76918	3.60029	1.02504	4.04972e-11	7.01235e-10
		FOLR2	6.10174	16.3678	1.42357	2.5899e-24	9.8916e-23
		IL7R	0.577515	3.18383	2.46283	5.52874e-30	3.81293e-28
		ABHD1	0.980187	0.383786	-1.35276	6.87419e-05	0.000551626
		SIGLEC7	0.299175	0.966427	1.69167	9.13726e-29	5.3794e-27
		IGKV2-30	0.11317	1.88367	4.05699	2.18195e-20	6.58349e-19
		IGLV1-47	1.90739	43.0861	4.49755	9.26186e-29	5.42628e-27
		LAIR1	0.890218	2.40517	1.43391	1.54083e-26	7.26418e-25
		IGLV5-45	0.171507	5.50456	5.00429	4.4294e-26	1.95104e-24
		PLAUR	1.07872	2.93272	1.44292	5.51928e-13	1.092e-11
		APOL4	0.664729	1.45927	1.13441	1.5885e-13	3.24393e-12
		C1orf162	1.47831	4.21047	1.51003	4.10888e-31	3.28411e-29
		CXCL6	3.02371	7.00833	1.21275	0.00656531	0.0279101
		IGHG1	21.639	534.8	4.62729	1.20049e-30	8.94368e-29
		PIK3R5	0.30929	0.91431	1.56372	8.50664e-34	1.05842e-31
		DOCK8	0.493666	1.28461	1.37972	2.66942e-22	8.89978e-21
		C7	8.04598	24.7728	1.62241	4.60572e-05	0.000382037
		ARHGAP9	0.530569	1.91626	1.85268	2.53523e-36	4.78089e-34
		MSR1	0.924348	2.15318	1.21996	1.85549e-17	4.69473e-16
		IL10RA	1.18089	3.68557	1.64201	1.33121e-34	1.84671e-32
		S1PR4	0.426445	1.74092	2.02942	4.93147e-38	1.45166e-35
		SGCA	0.40511	0.827335	1.03016	1.21753e-05	0.000111829
		HPSE	0.333225	0.76193	1.19316	1.0957e-20	3.37348e-19
		STING1	2.40654	5.6417	1.22917	3.42768e-23	1.21316e-21
		IGHV3-15	1.52076	21.2138	3.80214	1.66616e-28	9.53028e-27
		LINC02158	3.65924	7.69133	1.07169	0.00198089	0.0106397
		SH2D2A	0.67299	1.97282	1.5516	3.00517e-24	1.14055e-22
		CCR2	0.242183	0.910145	1.91	3.22539e-31	2.63022e-29
		IGKV2-29	0.260232	4.04367	3.9578	3.10699e-14	6.63687e-13
		DUOXA2	1.14938	4.86947	2.0829	0.0119669	0.0446869
		KCTD12	2.31494	5.87175	1.34281	2.05288e-21	6.58942e-20
		CCL4	1.05897	4.20163	1.98829	1.02758e-32	1.08788e-30
		ADA2	3.19581	8.94996	1.4857	1.23776e-32	1.27679e-30
		TMEM229B	0.389436	0.851293	1.12827	6.7829e-21	2.10987e-19
		IGHJ3	0.436125	7.78595	4.15806	8.96179e-25	3.61738e-23
		IGKV3D-20	0.2692	9.27375	5.1064	2.47055e-24	9.46575e-23
		PDE6G	0.360459	1.05248	1.54588	3.16937e-26	1.43263e-24
		GBP1	6.68551	14.9558	1.1616	1.94759e-15	4.47723e-14
		NRP2	0.838419	1.76773	1.07616	2.45094e-10	4.00276e-09
		MIR8071-2	0.304531	2.17172	2.83418	3.95818e-19	1.09316e-17
		CEACAM6	0.789942	3.79353	2.26372	0.000191824	0.00140056
		AC026765.3	1.11213	0.426498	-1.38271	0.00430485	0.020029
		ITGBL1	0.462077	1.16673	1.33627	2.13842e-08	2.92283e-07
		XCL2	0.576676	1.88091	1.7056	3.94473e-21	1.25617e-19
		HLA-DRA	127.3	455.152	1.83811	4.93074e-33	5.51011e-31
		CLEC10A	0.989048	2.84802	1.52584	2.86894e-26	1.31655e-24
		IGHV2-26	0.490987	7.86545	4.00177	2.4981e-22	8.35168e-21
		EBI3	1.0204	3.20729	1.65223	1.02789e-31	8.92485e-30
		CXCR4	7.96625	19.9803	1.32661	1.569e-21	5.07674e-20
		GIMAP7	4.69087	10.1041	1.10701	1.64917e-21	5.32189e-20
		IGKV3-7	0.0716531	1.18706	4.05022	1.67374e-23	5.99417e-22
		DACT1	0.44172	0.981157	1.15135	1.01207e-07	1.26972e-06
		GBP1P1	0.332165	1.01546	1.61216	5.61364e-18	1.45388e-16
		GPR183	1.40803	3.93147	1.48139	1.01553e-19	2.93215e-18
		IGLC3	7.16538	130.674	4.18878	1.52745e-32	1.54914e-30
		REN	1.91548	0.927449	-1.04636	0.00917083	0.0360061
		CLIC6	0.36789	1.06809	1.53768	3.16531e-07	3.71977e-06
		MS4A7	1.73226	5.11755	1.5628	4.69324e-32	4.35713e-30
		COL1A2	16.3336	41.8751	1.35825	5.30269e-09	7.69209e-08
		CCL8	0.534503	1.48312	1.47237	3.54493e-13	7.08341e-12
		IGHV1-3	0.0611625	2.49833	5.35217	2.06083e-19	5.81125e-18
		LINC02701	0.673805	1.54739	1.19943	0.00790666	0.0321948
		HS3ST2	0.519401	1.15068	1.14756	9.05848e-07	1.00392e-05
		IGKV3D-11	0.0642911	1.50473	4.54874	2.78753e-29	1.74315e-27
		DOK2	1.53771	5.02707	1.70894	2.02852e-36	4.01348e-34
		FYB1	0.638555	2.65942	2.05823	1.01796e-38	3.5102e-36
		IGLL5	0.619951	13.0223	4.39269	1.06933e-29	7.09109e-28
		EPSTI1	1.45667	3.2222	1.14537	1.1535e-14	2.51291e-13
		GPRIN3	0.495506	1.20986	1.28786	1.8553e-13	3.78237e-12
		CD84	0.299243	1.15475	1.94819	1.29761e-34	1.82103e-32
		CHN1	0.488539	1.15446	1.24067	2.23448e-06	2.33691e-05
		LIMD2	2.37684	4.99554	1.0716	6.42358e-20	1.88628e-18
		CLEC11A	2.98739	7.95481	1.41294	1.40648e-05	0.000127342
		CPA3	0.758202	1.80345	1.25011	6.37692e-06	6.18674e-05
		CD52	5.23108	21.5438	2.04209	2.08151e-32	2.05916e-30
		COLEC10	0.69173	1.8996	1.45741	4.78279e-05	0.000394826
		SIRPG	0.242923	1.43675	2.56424	3.85822e-35	5.96985e-33
		IGHD	0.309286	2.95031	3.25385	1.20178e-19	3.45339e-18
		APOBEC3G	0.584814	1.77508	1.60184	2.30496e-29	1.45647e-27
		CD300A	1.22925	3.06589	1.31853	1.13879e-24	4.52107e-23
		CREB3L1	1.19339	3.30929	1.47146	3.81413e-06	3.80121e-05
		GZMM	0.903581	2.70201	1.58031	2.43234e-30	1.72682e-28
		CERKL	0.499309	1.27324	1.3505	1.52378e-26	7.21195e-25
		TNFAIP8L2	1.50758	4.04728	1.42472	2.36641e-27	1.20507e-25
		GGTA1	0.978882	2.26766	1.212	9.90649e-31	7.61538e-29
		FCRLA	0.307372	1.07534	1.80673	1.51169e-15	3.50183e-14
		LINC01857	0.222109	1.02525	2.20663	4.87088e-23	1.69414e-21
		LCP1	9.0104	23.1905	1.36387	1.15823e-27	6.07768e-26
		CXCL14	1.02592	4.31233	2.07155	2.29144e-10	3.74733e-09
		MNDA	0.803484	2.4629	1.61601	6.6342e-26	2.8393e-24
		SIGLEC10	0.34959	1.34956	1.94875	2.30395e-24	8.88382e-23
		TNFSF13B	0.721026	2.44088	1.75927	8.51629e-28	4.52789e-26
		CXCL10	14.5921	42.6966	1.54893	4.59074e-14	9.65254e-13
		TRBC2	2.52852	13.0751	2.37045	1.90293e-37	4.56359e-35
		CCR1	1.01437	2.80401	1.4669	4.00306e-28	2.19604e-26
		TRBV20-1	0.336264	1.90718	2.50378	1.73692e-33	2.09629e-31
		CARD16	1.84402	3.73614	1.0187	2.57964e-19	7.22358e-18
		IL2RG	4.90307	11.8553	1.27377	1.14045e-26	5.55004e-25
		COL16A1	0.908006	1.88005	1.05	8.12466e-06	7.6907e-05
		SLC9A9	0.609558	1.60821	1.39962	4.36604e-26	1.93017e-24
		CLEC2B	1.35743	3.31313	1.28731	7.59237e-23	2.60319e-21
		DOCK10	0.366452	0.94935	1.37332	1.52276e-21	4.94036e-20
		LUM	8.81867	25.316	1.52141	4.37159e-09	6.44997e-08
		SELL	1.00163	3.56511	1.8316	5.5637e-26	2.43291e-24
		FOXF1	0.375861	0.830254	1.14335	9.70111e-07	1.06827e-05
		THEMIS2	1.23326	3.88402	1.65508	3.14817e-31	2.58471e-29
		KLRB1	1.17256	3.67605	1.6485	2.27807e-29	1.44705e-27
		DES	0.261844	3.07925	3.5558	6.32735e-10	1.00745e-08
		CXCR2P1	0.329197	1.94945	2.56604	4.00402e-23	1.40888e-21
		CSF2RA	0.654598	1.42672	1.12402	1.55188e-13	3.17451e-12
		IGLV8-61	0.80593	24.0036	4.89645	6.16249e-19	1.69034e-17
		HLA-DQB1-AS1	0.331925	1.21517	1.87223	1.79997e-21	5.79304e-20
		SFRP4	1.00908	2.57561	1.35187	2.56125e-05	0.000223998
		COL3A1	31.826	89.4464	1.49082	8.27971e-07	9.23547e-06
		AC007406.2	1.5495	0.656332	-1.2393	0.0119559	0.0446599
		CPNE5	0.362541	0.833413	1.20089	3.45618e-15	7.84073e-14
		IGLV3-1	1.21009	25.696	4.40835	5.17489e-31	4.10893e-29
		CARD11	0.595093	1.34293	1.17419	2.0257e-29	1.30043e-27
		FCGR1A	0.266938	1.19049	2.15698	5.991e-23	2.05998e-21
		NCF4	1.97593	5.05116	1.35408	1.53777e-23	5.54012e-22
		ARHGEF6	0.921112	1.93082	1.06777	2.50248e-20	7.51303e-19
		CD8A	0.472035	4.22608	3.16236	2.00287e-42	3.02158e-39
		C1QTNF3	10.4315	2.82711	-1.88354	2.59668e-05	0.000226932
		GSTP1	15.2752	33.1499	1.11781	7.85763e-21	2.42541e-19
		PTGER4	0.641361	1.36079	1.08524	1.17147e-23	4.27145e-22
		CXCL11	0.970988	3.19427	1.71796	1.02942e-15	2.40776e-14
		PTPRC	0.804124	4.10755	2.35279	2.43746e-36	4.66948e-34
		CD6	0.334459	1.59136	2.25036	9.6425e-39	3.4228e-36
		CTSE	1.22896	2.83172	1.20425	0.000510302	0.00328121
		APOBEC3D	0.564721	1.27269	1.17228	7.4089e-21	2.29866e-19
		LEFTY1	0.548604	1.58904	1.53432	0.000458804	0.00299152
		NCKAP1L	0.587218	2.18897	1.89828	1.40867e-38	4.72256e-36
		PLAC8	0.305142	1.14764	1.91112	7.94409e-24	2.93203e-22
		PDCD1LG2	0.233935	1.22604	2.38982	1.82099e-38	5.93988e-36
		CCR5	0.382387	1.89013	2.30537	9.96767e-41	6.01499e-38
		PLA2G2D	0.138538	2.74643	4.3092	6.12021e-30	4.17315e-28
		IGKV1D-16	0.107917	1.27543	3.56299	1.34802e-19	3.85526e-18
		GZMA	2.04609	10.2166	2.31998	2.61233e-39	9.85258e-37
		IGHV6-1	0.0807993	1.16885	3.8546	9.51149e-25	3.80113e-23
		LST1	1.88965	5.19906	1.46013	3.56896e-28	1.97586e-26
		FAM78A	0.538553	1.41072	1.38927	3.73557e-34	4.74575e-32
		MMP9	6.46957	13.2276	1.03181	6.37579e-13	1.25325e-11
		IRAG2	0.33678	0.75503	1.16473	4.39485e-23	1.53299e-21
		HGF	0.705673	1.49155	1.07974	3.39696e-08	4.53516e-07
		IGLV2-18	0.185883	2.13907	3.52451	5.94245e-21	1.85802e-19
		MIR8071-1	0.251835	0.912176	1.85683	1.20413e-14	2.6185e-13
		IGHV2-70	0.208723	3.58704	4.10313	5.08021e-23	1.75682e-21
		BATF2	1.42069	2.98465	1.07097	4.86065e-09	7.13664e-08
		CTSK	3.87978	12.9439	1.73823	6.94801e-07	7.87376e-06
		HEPH	0.455267	0.961565	1.07867	2.26122e-10	3.70293e-09
		IGLV3-21	2.17655	45.4012	4.38261	1.8086e-31	1.51583e-29
		SPN	0.272839	1.13864	2.06119	1.92844e-37	4.56359e-35
		WIPF1	1.3246	3.5834	1.43577	3.20536e-32	3.0223e-30
		WARS1	7.24527	15.6579	1.11178	1.03161e-18	2.78534e-17
		CD3E	1.18968	6.4975	2.44931	1.57298e-42	2.71204e-39
		LSP1	2.55661	8.12323	1.66782	1.29379e-28	7.5071e-27
		SCIMP	0.272057	0.983781	1.85443	1.38573e-36	2.83463e-34
		TRBV28	1.17295	6.09688	2.37793	2.14464e-35	3.49607e-33
		HLA-DQB2	1.6684	6.41798	1.94365	4.21149e-22	1.38875e-20
		IGHV3-33	0.723102	15.0664	4.38099	1.46216e-27	7.60639e-26
		GPBAR1	0.428858	1.12923	1.39677	5.59686e-14	1.17069e-12
		IGLV7-43	0.730988	6.27042	3.10064	9.81703e-22	3.20221e-20
		CELF2	0.331378	1.24869	1.91387	1.38324e-34	1.89709e-32
		AQP6	0.887189	0.198249	-2.16193	0.00552693	0.0244518
		PODN	1.13992	3.28332	1.52622	1.24447e-08	1.73837e-07
		RUNX3	0.522557	2.05993	1.97894	9.69422e-41	6.01499e-38
		CHST2	0.638638	1.7341	1.44112	8.43e-18	2.15554e-16
		LILRB1	0.297911	1.15949	1.96054	1.92844e-33	2.2818e-31
		PCED1B-AS1	0.465635	1.84265	1.98451	2.34779e-35	3.72835e-33
		DOCK2	0.288658	1.12628	1.96413	1.07106e-34	1.52078e-32
		ST8SIA4	0.422131	0.94344	1.16024	5.73093e-24	2.13477e-22
		IGHV2-5	0.134639	2.17196	4.01183	2.05539e-30	1.48542e-28
		LCK	0.588673	3.04791	2.37228	2.15648e-43	4.72826e-40
		GIMAP4	5.22483	12.6142	1.27159	1.45439e-30	1.07688e-28
		IGHV1-69	0.366672	9.14266	4.64005	1.96604e-23	7.02015e-22
		COL1A1	32.2583	80.418	1.31785	1.51654e-07	1.86007e-06
		ATP2A3	1.09743	2.95139	1.42727	4.31814e-26	1.91626e-24
		IGKV1-16	0.802601	11.7725	3.87459	4.3187e-26	1.91626e-24
		FGD3	0.708447	1.42108	1.00426	7.08626e-26	3.01141e-24
		LAMA2	0.699264	1.55499	1.153	3.47323e-05	0.000295617
		CD79A	0.382872	5.66214	3.88641	5.37168e-32	4.94892e-30
		HLA-DPA1	9.7814	36.6906	1.9073	2.08253e-30	1.49608e-28
		IGHV3-73	0.294595	12.1819	5.36986	2.9371e-28	1.63354e-26
		P2RY6	0.428873	0.989282	1.20583	7.91444e-18	2.03233e-16
		P2RY13	0.326016	1.15336	1.82283	3.64062e-31	2.92925e-29
		IGKV1-9	0.788754	34.8194	5.46417	2.08926e-28	1.17829e-26
		IGHV1-46	0.767873	12.4603	4.02033	4.03066e-28	2.20118e-26
		TPSB2	0.859556	3.11922	1.85952	1.88425e-05	0.000168452
		CD163	2.52092	8.04533	1.6742	1.23307e-26	5.92779e-25
		HAPLN3	0.499912	1.90621	1.93096	6.48996e-26	2.78745e-24
		CLEC2D	0.352551	0.922064	1.38703	1.30081e-23	4.72877e-22
		SIGLEC1	0.753305	2.17545	1.53001	2.01973e-27	1.03289e-25
		PARM1	1.07776	2.27996	1.08097	5.77677e-13	1.13921e-11
		CD300LF	0.400763	1.25886	1.6513	2.76041e-24	1.05096e-22
		DPT	1.56716	6.09529	1.95954	1.03013e-06	1.12819e-05
		HAND2	0.32078	1.01968	1.66846	3.07194e-06	3.13665e-05
		CRISPLD2	1.44367	3.49843	1.27697	9.63745e-09	1.35881e-07
		LPAR1	0.335403	0.804691	1.26254	7.49534e-09	1.07187e-07
		SIT1	0.388057	2.13317	2.45866	2.41741e-38	7.67781e-36
		MRC2	1.67234	4.51698	1.43349	6.31391e-12	1.14763e-10
		IGKV2-24	0.385276	5.68862	3.88412	2.45938e-23	8.75585e-22
		AC114947.1	0.654776	0.28835	-1.18318	0.00316266	0.0155606
		KRT5	0.34169	0.744686	1.12395	1.91254e-05	0.000170854
		PTAFR	0.906581	2.25637	1.31549	6.34883e-26	2.74638e-24
		LAG3	0.640433	3.17117	2.3079	2.13851e-24	8.27231e-23
		MAP4K1	0.522079	2.09769	2.00646	4.96622e-41	4.28124e-38
		IGKV2D-40	0.184256	5.62219	4.93135	3.21187e-19	8.9318e-18
		EPHA3	0.478647	1.40661	1.55519	1.77447e-06	1.8819e-05
		LTBP2	2.42523	5.14999	1.08645	6.41518e-08	8.26305e-07
		DOCK11	0.566106	1.22005	1.1078	8.89499e-19	2.40703e-17
		ZEB2	0.355208	0.89249	1.32917	1.81113e-19	5.11908e-18
		IGLVI-70	0.0243009	1.6172	6.05635	3.84337e-15	8.68645e-14
		PROM1	0.768382	1.63293	1.08757	0.00892116	0.0352899
		GZMB	0.56197	2.77704	2.30498	1.47038e-27	7.61632e-26
		STX11	0.795936	1.74518	1.13265	1.13606e-13	2.33977e-12
		LXN	1.52905	3.48213	1.18733	2.21257e-12	4.15943e-11
		C11orf96	4.56368	9.23628	1.01711	1.01182e-06	1.11015e-05
		MYL9	18.7195	61.6295	1.71908	1.0608e-06	1.15967e-05
		CCL3	1.47567	3.71552	1.3322	6.60774e-19	1.80427e-17
		CD48	0.904386	4.19342	2.21312	1.61999e-41	1.77742e-38
		FOS	14.1282	28.4732	1.01103	0.000123115	0.000939831
		F13A1	1.31689	4.33591	1.7192	8.40635e-16	1.97386e-14
		ANXA1	3.95694	9.77861	1.30525	1.18239e-19	3.40579e-18
		PAMR1	0.519273	1.81693	1.80694	2.50075e-10	4.07859e-09
		CLEC4G	0.437853	1.87937	2.10173	1.76431e-08	2.43031e-07
		BASP1	3.3887	7.67354	1.17916	1.1067e-27	5.83267e-26
		KCNE4	0.850776	1.72866	1.0228	8.86132e-06	8.34873e-05
		SLA2	0.256912	1.06924	2.05724	5.63084e-41	4.53058e-38
		RCAN2	1.58282	3.32911	1.07264	2.87934e-08	3.86549e-07
		AKNA	1.30866	2.73072	1.0612	9.32478e-23	3.17016e-21
		TRBJ2-3	0.256156	1.11743	2.12509	7.31166e-17	1.80459e-15
		FCER1A	0.615117	1.39996	1.18645	9.24844e-07	1.02216e-05
		IGHV3-13	0.27457	2.65982	3.27608	1.19731e-26	5.78011e-25
		FBN1	1.23925	2.73097	1.13995	2.57842e-09	3.88986e-08
		IGHV4-61	0.160509	2.0621	3.68339	4.27296e-23	1.49914e-21
		IL4I1	0.908657	3.4298	1.91632	8.03714e-17	1.97556e-15
		IRAG1	0.491386	1.07114	1.12422	7.50849e-11	1.26212e-09
		CD2	1.62747	8.60241	2.40211	6.03756e-41	4.55421e-38
		PAGE4	19.5204	7.44477	-1.39069	0.00930648	0.036432
		DUOX2	1.19775	9.41515	2.97466	0.00158549	0.00876212
		IGHJ2	0.189369	5.70541	4.91306	3.53659e-17	8.83708e-16
		SH2D1A	0.177198	1.20448	2.76498	6.31627e-46	2.54103e-42
		IGLV6-57	0.737334	10.3217	3.80722	6.31977e-30	4.28501e-28
		CD74	246.575	674.741	1.45231	6.41901e-26	2.76682e-24
		IGHV4-4	0.102218	2.33924	4.51633	8.25016e-20	2.3878e-18
		CTSW	0.899072	3.87536	2.10782	1.25034e-29	8.11311e-28
		IGHV1-58	0.181377	5.65173	4.96163	7.16323e-20	2.09329e-18
		SYTL1	0.41311	0.926474	1.16523	1.60432e-22	5.40852e-21
		CXCL9	3.85254	27.8071	2.85157	3.39233e-23	1.20418e-21
		PLCB2	0.624716	1.79361	1.5216	8.21662e-33	8.7954e-31
		SPON1	0.508287	1.06994	1.07382	0.000218154	0.00156348
		ANKFN1	0.988849	0.270636	-1.86939	0.00956478	0.0372619
		FABP3	3.65734	13.1793	1.84941	3.44612e-09	5.14743e-08
		CLEC7A	0.356969	1.18983	1.73689	3.0582e-25	1.25971e-23
		GNB4	0.698088	1.46331	1.06775	1.29974e-18	3.46282e-17
		RNASE6	3.44916	9.25403	1.42384	1.32752e-27	6.93584e-26
		IGLV4-60	0.255605	3.2037	3.64775	1.70556e-18	4.50424e-17
		GNA15	0.664001	1.70421	1.35984	1.17147e-23	4.27145e-22
		HLA-DPB1	24.0799	84.5305	1.81164	2.67167e-36	4.96068e-34
		GPR34	0.928034	2.10189	1.17943	1.97497e-17	4.98658e-16
		AC133065.3	0.49365	1.17724	1.25385	3.3744e-18	8.81508e-17
		NKG7	3.21053	17.6323	2.45734	6.41347e-35	9.55608e-33
		TNC	1.54808	4.59322	1.56902	8.32368e-07	9.27594e-06
		IGHV4-55	0.119266	1.59047	3.73719	1.70854e-26	8.02347e-25
		IGHV3-72	0.19951	2.25176	3.49652	1.43076e-23	5.17002e-22
		PDCD1	0.754433	2.07631	1.46056	5.33451e-30	3.72151e-28
		KCNU1	1.06918	0.478015	-1.16138	0.0017248	0.00942356
		EFEMP1	4.91979	13.1315	1.41636	1.02199e-12	1.97036e-11
		ETV7	1.03879	2.75589	1.40762	4.19828e-12	7.73574e-11
		CDCP1	0.612889	1.25769	1.03707	1.22094e-14	2.65027e-13
		MXRA5	0.515925	1.82346	1.82145	1.03066e-08	1.4464e-07
		IGHV1-2	0.584474	20.6532	5.14308	9.02489e-25	3.63071e-23
		IGKV3-15	1.31794	31.479	4.57804	8.23498e-33	8.7954e-31
		PRF1	1.14009	4.99133	2.13028	2.35061e-43	4.72826e-40
		FOSB	2.53755	5.51525	1.11999	0.000155649	0.00116173
		UCP2	5.17107	14.9284	1.52953	1.72922e-32	1.72479e-30
		IGKV2D-29	0.264146	3.70745	3.81102	1.36032e-25	5.72046e-24
		ADAMTS2	1.54192	3.56625	1.20968	4.22105e-08	5.56764e-07
		GABRP	0.1955	1.80595	3.20752	3.13452e-07	3.69079e-06
		IGHV3-11	1.11675	19.4164	4.1199	8.41583e-23	2.87736e-21
		GGT5	2.73286	6.45683	1.24041	3.85802e-09	5.7202e-08
		IL12RB1	0.286561	1.09529	1.9344	1.08674e-37	2.91465e-35
		OLFML2B	2.16136	5.70392	1.40002	2.84545e-08	3.82425e-07
		COL6A2	18.6531	45.1551	1.27547	4.39932e-09	6.48295e-08
		COL10A1	0.351208	0.773626	1.13931	2.68508e-07	3.18645e-06
		IGLC7	0.248781	5.26644	4.40388	7.66118e-22	2.50576e-20
		OSCAR	0.469974	1.25434	1.41627	5.08087e-18	1.31873e-16
		IGHG2	10.6478	156.366	3.8763	2.29137e-30	1.63636e-28
		IGKV1D-8	0.0986201	1.497	3.92405	5.01252e-23	1.7384e-21
		GBP4	2.68473	7.41501	1.46567	2.99881e-26	1.36576e-24
		CD53	3.72807	14.5254	1.96208	7.75939e-37	1.64295e-34
		S100A4	12.7159	32.5898	1.35778	1.10063e-18	2.95845e-17
		HLA-J	1.50006	3.04007	1.01908	6.51698e-07	7.4412e-06
		DGKA	0.397166	0.982713	1.30703	9.90669e-25	3.946e-23
		IGHV3-30	1.17599	25.725	4.45122	6.68077e-32	6.03323e-30
		HLA-DOA	1.21151	5.80372	2.26017	3.64121e-35	5.70724e-33
		KEL	0.615744	1.94398	1.65861	3.73049e-08	4.95306e-07
		CD209	0.668029	1.66411	1.31677	2.64864e-17	6.64583e-16
		AC004687.1	0.314691	1.083	1.78303	2.52512e-16	6.04675e-15
		CTSG	0.468835	1.44918	1.62809	0.000279206	0.0019333
		IGHM	6.17983	60.5281	3.29197	1.80044e-26	8.4223e-25
		MYH11	1.06819	2.16039	1.01613	6.24966e-06	6.06815e-05
		TRBV7-9	0.196236	1.3817	2.81578	5.41749e-35	8.17295e-33
		FCER1G	13.4965	36.0127	1.41592	3.90986e-26	1.74771e-24
		TMEM158	0.474881	1.81665	1.93564	1.31343e-05	0.000119908
		CCL17	0.307131	0.807382	1.3944	3.44634e-14	7.34875e-13
		FPR3	1.5579	4.92074	1.65927	4.61368e-25	1.88754e-23
		CSF1R	3.07431	8.80822	1.51859	4.98902e-29	3.02575e-27
		SPDYC	3.49567	1.58358	-1.14237	0.0116937	0.0438571
		CYBB	1.86243	7.56345	2.02186	5.52874e-30	3.81293e-28
		RASAL3	0.820908	2.37071	1.53002	8.61472e-34	1.06093e-31
		LY86	1.50682	4.11932	1.4509	9.12138e-27	4.47504e-25
		PMP22	2.93238	6.39382	1.12461	4.43421e-11	7.64521e-10
		IGHA1	22.0575	207.484	3.23366	2.80349e-27	1.39815e-25
		CCDC80	1.37314	4.13879	1.59173	1.87935e-12	3.56073e-11
		ISLR	3.03257	8.86546	1.54766	1.48769e-10	2.45621e-09
		SLC7A8	0.808122	1.62182	1.00497	8.12703e-15	1.79315e-13
		CD300C	0.305767	0.844637	1.4659	3.4493e-24	1.305e-22
		IKZF1	0.242215	1.06849	2.14121	9.96767e-41	6.01499e-38
		HLA-DOB	0.655912	2.174	1.72878	6.50392e-24	2.40785e-22
		GAL3ST4	0.515027	1.40583	1.4487	1.86543e-12	3.53992e-11
		IGHV1-24	1.37455	21.3536	3.95745	8.94896e-25	3.61738e-23
		POSTN	3.08881	6.37578	1.04555	1.31031e-05	0.000119714
		COL5A1	3.81947	8.40988	1.13871	2.03818e-06	2.14275e-05
		CSF2RB	0.456159	1.50392	1.72112	3.72584e-29	2.29424e-27
		KCNN4	0.236816	1.15291	2.28344	3.80198e-23	1.3417e-21
		CD5	0.397478	1.92979	2.2795	5.13409e-38	1.47532e-35
		IGKJ5	0.116186	2.106	4.17999	4.56388e-21	1.44951e-19
		CFD	3.12399	7.42734	1.24946	1.49016e-15	3.45859e-14
		MZB1	0.432074	6.22283	3.84822	2.47404e-32	2.42757e-30
		PILRA	1.07885	2.82947	1.39103	9.19907e-30	6.1339e-28
		BCL2A1	1.15662	2.6444	1.19302	2.71065e-21	8.67769e-20
		RAC2	3.71517	12.2938	1.72644	3.68845e-34	4.73573e-32
		TACSTD2	1.7338	4.72585	1.44664	0.00168245	0.00923832
		SLC7A7	1.42647	3.02385	1.08394	2.73522e-18	7.17639e-17
		NAPSB	1.07395	3.67136	1.77339	1.21226e-25	5.11567e-24
		LCP2	0.932434	2.93513	1.65435	1.43555e-35	2.51096e-33
		MFAP4	3.75294	14.9339	1.99249	2.54595e-09	3.84569e-08
		IGLV3-10	0.873622	26.1949	4.90613	2.39091e-26	1.10559e-24
		SYNPO2	0.418487	1.02763	1.29606	4.52788e-11	7.78447e-10
		CXCL12	4.54761	11.5601	1.34598	2.52775e-12	4.72983e-11
		GPX8	0.92943	1.98185	1.09243	7.60031e-10	1.19906e-08
		GBP5	0.340222	3.88963	3.51509	4.83195e-40	2.42987e-37
		C1QC	34.4504	124.097	1.84887	5.74843e-34	7.22685e-32
		GLIPR1	1.16001	2.63424	1.18326	2.76825e-19	7.71595e-18
		IGKV1-8	0.241089	2.20299	3.19182	1.23772e-26	5.92779e-25
		DCN	3.06761	9.60226	1.64626	7.17958e-09	1.0291e-07
		TMSB4XP4	0.57607	1.17515	1.02853	0.000109829	0.00084698
		THBS2	4.32658	10.997	1.34581	3.0966e-09	4.65416e-08
		IGKV1-27	0.912529	11.8096	3.69395	1.19561e-24	4.7311e-23
		HLA-DRB6	6.17612	20.8683	1.75654	5.35482e-20	1.58013e-18
		RGS10	3.77589	8.63633	1.1936	1.04161e-21	3.38847e-20
		AOAH	0.751788	2.83626	1.91559	2.22367e-36	4.32862e-34
		CCL5	5.36123	30.438	2.50524	1.55464e-40	8.52861e-38
		AXL	1.43124	3.48414	1.28354	1.23177e-20	3.78277e-19
		CCL19	5.64234	35.6026	2.65762	7.24362e-19	1.97344e-17
		IFI16	3.39039	7.00652	1.04725	3.46813e-19	9.62227e-18
		C3AR1	1.67763	4.69828	1.48571	5.63445e-27	2.78697e-25
		BTK	0.342023	1.17108	1.77567	2.47846e-33	2.90413e-31
		IGKV1D-42	0.0239491	1.62855	6.08747	1.14708e-18	3.06965e-17
		SMOC2	1.62349	4.05148	1.31935	2.18383e-14	4.70654e-13
		IGHV3-48	0.299105	4.63359	3.95341	1.34096e-28	7.74357e-27
		C16orf89	0.154152	3.95695	4.68197	0.00283603	0.0142221
		CRHBP	0.733378	2.19578	1.58211	2.82208e-06	2.90859e-05
		CD79B	1.13901	2.75255	1.27299	2.70369e-20	8.07693e-19
		PLEKHO2	4.0238	8.28876	1.0426	1.902e-24	7.4049e-23
		GZMH	1.03342	4.11341	1.99291	1.15804e-30	8.68099e-29
		IGLC2	12.4075	207.451	4.06349	2.36731e-31	1.95692e-29
		EMILIN2	0.772392	1.71106	1.14748	6.60718e-14	1.37724e-12
		IGHV4-39	1.99828	55.2899	4.79019	1.74985e-25	7.28237e-24
		TMC8	0.786827	2.48141	1.65704	1.36761e-36	2.83463e-34
		MPEG1	2.99832	8.76168	1.54705	1.53168e-35	2.60363e-33
		SLC6A2	2.71938	0.691286	-1.97593	0.00190233	0.0102845
		IGLV7-46	1.21692	7.94296	2.70645	2.20925e-17	5.56647e-16
		CD27	0.460102	3.6479	2.98704	1.24775e-39	5.57743e-37
		IGHV1-69D	1.13554	18.219	4.00399	5.18797e-24	1.9385e-22
		ADAP2	1.39767	2.84367	1.02473	2.97782e-20	8.8303e-19
		GIMAP6	1.75655	3.90822	1.15377	2.42982e-24	9.33935e-23
		GPNMB	4.6787	16.4052	1.80997	6.2419e-22	2.04711e-20
		FCGR2A	1.538	3.68596	1.26098	3.05241e-17	7.64307e-16
		LILRA5	0.377371	1.06373	1.49508	3.75294e-20	1.11015e-18
		CCR7	0.275846	1.4667	2.41064	2.59036e-27	1.30263e-25
		CYP1A1	27.8528	5.25991	-2.40471	0.0067566	0.0284744
		CYTH4	0.905092	2.39568	1.4043	1.23569e-29	8.06135e-28
		ARHGDIB	18.5269	43.6364	1.23591	2.73087e-32	2.61578e-30
		GALNT3	0.409444	0.928372	1.18104	0.000323667	0.00220448
		IGKV3-20	6.30673	143.576	4.50878	6.52199e-33	7.09134e-31
		CFP	0.462089	1.44741	1.64723	6.3015e-24	2.34009e-22
		CIITA	0.435452	1.31478	1.59424	1.43581e-28	8.25181e-27
		NGFR	1.73215	4.0514	1.22586	0.000222642	0.00159187
		ADAMDEC1	0.203873	1.7993	3.14169	4.77658e-21	1.50912e-19
		PIK3CD	0.583248	2.12257	1.86363	1.41706e-35	2.51096e-33
		IGLV2-8	0.556888	8.41424	3.91737	9.40499e-26	3.98277e-24
		INPP5D	0.888108	2.2659	1.35128	2.73087e-32	2.61578e-30
		ITGAX	1.21519	2.79112	1.19966	5.35795e-21	1.67961e-19
		TLR2	1.12872	2.28762	1.01916	4.10736e-14	8.69679e-13
		CASP1	1.82564	3.87958	1.08749	1.60341e-23	5.75937e-22
		NIBAN1	0.833141	1.79179	1.10477	1.23801e-13	2.54108e-12
		FMNL1	1.08286	2.51762	1.21722	1.64568e-25	6.89643e-24
		PARVG	0.419761	1.34028	1.67489	6.66535e-35	9.81026e-33
		PLAU	2.09604	6.99538	1.73873	1.03783e-14	2.27738e-13
		AC087379.2	2.05089	0.827524	-1.30938	0.00270139	0.013693
		COL6A1	18.8094	43.3847	1.20573	1.00539e-09	1.56973e-08
		GNLY	0.724505	1.64576	1.18368	1.24091e-14	2.68879e-13
		LYL1	0.677815	1.36009	1.00474	3.69637e-18	9.63531e-17
		SRGN	15.5967	43.4239	1.47725	2.84657e-29	1.77089e-27
		TPSAB1	0.967976	3.30169	1.77016	4.27279e-05	0.000357122
		MS4A6A	1.94219	5.94934	1.61505	9.20831e-32	8.11205e-30
		IGLV2-14	3.32663	53.2872	4.00165	7.01121e-29	4.20987e-27
		WAS	1.96354	5.48071	1.48091	6.62195e-37	1.4531e-34
		OLFML3	3.0654	6.71572	1.13147	6.83775e-07	7.7707e-06
		ALOX5AP	1.49025	3.60361	1.27389	1.75864e-22	5.89585e-21
		IGKC	20.5814	439.822	4.4175	6.69859e-32	6.03323e-30
		CXCR6	0.291557	1.53988	2.40097	1.3721e-40	7.88566e-38
		FPR1	0.436239	1.7277	1.98566	1.63812e-24	6.39821e-23
		CHIT1	0.177825	2.43395	3.77477	1.02914e-08	1.4464e-07
		SIGLEC9	0.389757	1.1018	1.49922	3.35816e-27	1.66789e-25
		PLEKHO1	2.5971	5.90117	1.1841	2.7832e-20	8.29393e-19
		SNX20	0.234666	0.995212	2.08439	1.64354e-37	4.13249e-35
		ADAM23	0.41885	1.02037	1.28459	2.22279e-08	3.03129e-07
		DEF6	1.58098	4.20669	1.41186	4.6822e-30	3.30465e-28
		IGHV3-53	0.259652	7.56833	4.86533	2.34468e-26	1.08838e-24
		CYTIP	0.578686	2.41262	2.05975	4.11452e-36	7.52397e-34
		HLA-DRB5	33.1387	99.5248	1.58654	3.68381e-21	1.17619e-19
		IGKV3-11	2.92354	72.5205	4.6326	3.94545e-32	3.69129e-30
		SLC13A3	15.0175	5.79613	-1.37348	0.00605455	0.0262002
		MYEOV	0.460409	3.54293	2.94396	0.0122445	0.0454983
		HCST	3.34865	10.3799	1.63215	1.23569e-29	8.06135e-28
		RAB31	1.77332	3.88193	1.13032	9.91059e-17	2.42618e-15
		ACKR1	0.683735	1.89927	1.47394	3.65844e-14	7.78726e-13
		GAS1	0.330061	0.990793	1.58585	2.47508e-08	3.36393e-07
		LGALS2	2.01221	6.58258	1.70988	1.22984e-22	4.15769e-21
		PTGIS	0.647241	2.0368	1.65393	4.20802e-08	5.55651e-07
		IGHV4-34	1.19756	12.5306	3.38729	3.59703e-26	1.61987e-24
		RASSF2	0.893924	2.32801	1.38088	9.32478e-23	3.17016e-21
		PSMB9	10.3448	22.2826	1.10701	7.64606e-13	1.4908e-11
		IGLV3-27	0.256339	11.0848	5.43439	1.58746e-24	6.22045e-23
		IL18BP	1.63017	4.44735	1.44793	1.05198e-30	8.03566e-29
		HLA-DQB1	6.40136	24.4911	1.93581	5.79737e-30	3.97548e-28
		GLIPR2	1.68292	4.26051	1.34006	1.67118e-22	5.61823e-21
		IGLV1-44	2.08652	38.8743	4.21964	7.85951e-30	5.2698e-28
		TBC1D10C	0.995258	2.27133	1.19039	9.32761e-27	4.55769e-25
		GP2	1.91681	4.1461	1.11305	0.0062755	0.0269726
		PELATON	0.417186	0.971023	1.21882	3.78915e-12	7.01399e-11
		CD5L	1.85518	8.82176	2.2495	5.17563e-15	1.15248e-13
		IGHGP	1.22666	19.3608	3.98033	6.92678e-32	6.19254e-30
		IGHA2	3.45335	19.1537	2.47155	1.39805e-20	4.28249e-19
		HLA-DMB	2.32763	8.11517	1.80176	2.26882e-31	1.88844e-29
		IGLV3-19	3.01667	137.522	5.51056	1.78332e-29	1.15096e-27
		COL6A3	2.95151	7.10007	1.26638	2.85073e-06	2.93311e-05
		GEM	2.03576	5.15421	1.34018	9.23381e-09	1.30648e-07
		SEMA4D	0.341671	0.958926	1.48881	6.65681e-25	2.70509e-23
		RGS1	2.74666	8.80209	1.68017	2.57613e-20	7.71497e-19
		MARCO	0.513396	3.95352	2.945	3.42388e-16	8.11842e-15
		CD38	0.319312	1.49638	2.22843	9.28906e-25	3.72458e-23
		IGHV3-21	1.01627	21.0525	4.37264	8.81041e-32	7.81859e-30
		TBXAS1	0.734314	1.72856	1.2351	1.3939e-26	6.64942e-25
		CD4	5.25567	16.8792	1.6833	8.74447e-47	5.27685e-43
		TAP1	11.5332	24.5222	1.0883	3.69794e-11	6.42164e-10
		ZAP70	0.404135	1.64704	2.02697	6.36295e-38	1.78592e-35
		CDH11	0.40322	1.1215	1.47579	2.78083e-07	3.28394e-06
		SASH3	1.28117	5.21972	2.02651	2.4399e-39	9.49908e-37
		CCL18	1.50043	5.25897	1.80941	2.64106e-19	7.37847e-18
		MYO1G	0.271301	0.957641	1.81959	2.58387e-34	3.3532e-32
		OGN	0.469121	1.36003	1.53561	3.32359e-06	3.36232e-05
		CD3D	2.56353	9.30711	1.8602	6.57986e-31	5.15665e-29
		IGKV1D-13	0.108444	2.92481	4.75332	7.63434e-19	2.0752e-17
		IGKV6-21	0.113747	4.26912	5.23004	3.31716e-18	8.68434e-17
		IGLV2-23	2.2212	79.479	5.16116	1.54218e-30	1.13491e-28
		LINC01480	0.474024	1.54976	1.70902	5.84962e-16	1.38159e-14
		GZMK	0.417569	3.33507	2.99763	3.58236e-42	4.80394e-39
		ITGA9	0.933306	2.01694	1.11175	3.64654e-11	6.34151e-10
		GLT8D2	0.354149	0.883065	1.31816	7.6254e-08	9.68747e-07
		MUC1	1.25624	3.26419	1.37761	0.00358569	0.017207
		SLA	0.539213	2.06643	1.93821	3.57215e-38	1.07781e-35
		FSTL1	5.01094	11.4621	1.19371	6.71239e-10	1.06594e-08
		CCL24	0.716362	1.52664	1.0916	7.01139e-08	8.97354e-07
		EMP3	5.21389	12.1812	1.22422	2.00109e-16	4.81098e-15
		EMILIN1	5.06376	13.9587	1.46288	9.06193e-10	1.42222e-08
		RCSD1	0.70745	1.95814	1.46878	4.09099e-29	2.50631e-27
		COX7A1	3.34427	10.8222	1.69423	0.000243439	0.00172321
		KCNK6	0.581565	1.40329	1.2708	6.14281e-26	2.66682e-24
		COTL1	3.51097	10.8102	1.62245	9.32157e-32	8.15232e-30
		C16orf54	0.252833	1.08887	2.10657	2.68417e-41	2.49194e-38
		PRKCH	0.754863	1.61617	1.09829	2.11585e-24	8.211e-23
		LRRC17	0.552456	1.53208	1.47156	9.50179e-05	0.00074369
		TRARG1	0.00796954	1.67998	7.71973	0.000173174	0.00127831
		ARHGAP25	0.820054	2.2364	1.44739	1.71058e-37	4.21327e-35
		VAV1	0.559292	2.10558	1.91254	2.836e-37	6.45805e-35
		HLA-DMA	16.4685	38.3055	1.21784	7.3435e-20	2.14079e-18
		CCN4	0.371759	0.922119	1.31058	2.27133e-09	3.43948e-08
		PRELP	1.93482	6.13917	1.66584	1.38778e-08	1.92741e-07
		ABI3	2.00909	4.81385	1.26065	1.76788e-28	1.00644e-26
		SYK	1.05415	2.64946	1.32962	6.02691e-27	2.96893e-25
		ADAMTS12	0.316348	0.812097	1.36014	5.05799e-08	6.62092e-07

## Sheet: S3 cluster GSEA
		Supplementary Table S3. GSEA enrichment analysis of the DEGs between ICD-low and ICD-high clusters.
		follow link to MSigDB	GS	GS DETAILS	SIZE	ES	NES	NOM p-val	FDR q-val	FWER p-val	RANK AT MAX	LEADING EDGE
		1	KEGG_CYTOKINE_CYTOKINE_RECEPTOR_INTERACTION	Details ...	264	0.75	2.62	0	0	0	5795	tags=50%, list=10%, signal=56%
		2	KEGG_CELL_ADHESION_MOLECULES_CAMS	Details ...	131	0.8	2.57	0	0	0	3349	tags=48%, list=6%, signal=51%
		3	KEGG_VIRAL_MYOCARDITIS	Details ...	68	0.82	2.49	0	0	0	3021	tags=54%, list=5%, signal=57%
		4	KEGG_NATURAL_KILLER_CELL_MEDIATED_CYTOTOXICITY	Details ...	132	0.79	2.47	0	0	0	5096	tags=52%, list=9%, signal=57%
		5	KEGG_CHEMOKINE_SIGNALING_PATHWAY	Details ...	188	0.75	2.43	0	0	0	6050	tags=53%, list=11%, signal=60%
		6	KEGG_HEMATOPOIETIC_CELL_LINEAGE	Details ...	85	0.82	2.42	0	0	0	3113	tags=52%, list=6%, signal=55%
		7	KEGG_JAK_STAT_SIGNALING_PATHWAY	Details ...	155	0.71	2.37	0	0	0	7308	tags=48%, list=13%, signal=55%
		8	KEGG_ANTIGEN_PROCESSING_AND_PRESENTATION	Details ...	81	0.88	2.34	0	0	0	3721	tags=60%, list=7%, signal=65%
		9	KEGG_LEISHMANIA_INFECTION	Details ...	70	0.84	2.32	0	0	0	4529	tags=63%, list=8%, signal=68%
		10	KEGG_TOLL_LIKE_RECEPTOR_SIGNALING_PATHWAY	Details ...	102	0.72	2.28	0	0	0	5969	tags=41%, list=11%, signal=46%
		11	KEGG_AUTOIMMUNE_THYROID_DISEASE	Details ...	50	0.92	2.26	0	0	0	2496	tags=60%, list=5%, signal=63%
		12	KEGG_CYTOSOLIC_DNA_SENSING_PATHWAY	Details ...	55	0.75	2.26	0	0	0	5969	tags=36%, list=11%, signal=41%
		13	KEGG_B_CELL_RECEPTOR_SIGNALING_PATHWAY	Details ...	75	0.75	2.23	0	0	0	7308	tags=56%, list=13%, signal=64%
		14	KEGG_LEUKOCYTE_TRANSENDOTHELIAL_MIGRATION	Details ...	116	0.68	2.22	0	0	0	5243	tags=41%, list=9%, signal=45%
		15	KEGG_NOD_LIKE_RECEPTOR_SIGNALING_PATHWAY	Details ...	62	0.73	2.19	0	0	0.001	4529	tags=45%, list=8%, signal=49%
		16	KEGG_T_CELL_RECEPTOR_SIGNALING_PATHWAY	Details ...	108	0.73	2.18	0	0	0.001	6050	tags=46%, list=11%, signal=52%
		17	KEGG_FC_EPSILON_RI_SIGNALING_PATHWAY	Details ...	79	0.66	2.16	0	0	0.001	4529	tags=32%, list=8%, signal=34%
		18	KEGG_VASCULAR_SMOOTH_MUSCLE_CONTRACTION	Details ...	115	0.62	2.15	0	0	0.001	6514	tags=41%, list=12%, signal=46%
		19	KEGG_SYSTEMIC_LUPUS_ERYTHEMATOSUS	Details ...	135	0.63	2.15	0	0	0.001	2247	tags=21%, list=4%, signal=22%
		20	KEGG_FC_GAMMA_R_MEDIATED_PHAGOCYTOSIS	Details ...	96	0.69	2.07	0	0.001	0.002	4945	tags=41%, list=9%, signal=45%
		21	KEGG_DILATED_CARDIOMYOPATHY	Details ...	90	0.61	1.99	0	0.002	0.008	8558	tags=47%, list=15%, signal=55%
		22	KEGG_NEUROACTIVE_LIGAND_RECEPTOR_INTERACTION	Details ...	270	0.51	1.98	0	0.002	0.012	7362	tags=29%, list=13%, signal=33%
		23	KEGG_APOPTOSIS	Details ...	87	0.62	1.98	0	0.002	0.012	8900	tags=49%, list=16%, signal=59%
		24	KEGG_ECM_RECEPTOR_INTERACTION	Details ...	84	0.63	1.96	0	0.003	0.015	8048	tags=46%, list=15%, signal=54%
		25	KEGG_ACUTE_MYELOID_LEUKEMIA	Details ...	57	0.64	1.96	0	0.002	0.015	7308	tags=39%, list=13%, signal=44%
		26	KEGG_CALCIUM_SIGNALING_PATHWAY	Details ...	178	0.52	1.95	0	0.003	0.019	5125	tags=25%, list=9%, signal=28%
		27	KEGG_REGULATION_OF_ACTIN_CYTOSKELETON	Details ...	213	0.57	1.94	0	0.003	0.022	8733	tags=40%, list=16%, signal=47%
		28	KEGG_LONG_TERM_DEPRESSION	Details ...	70	0.57	1.93	0	0.003	0.023	9222	tags=43%, list=17%, signal=51%
		29	KEGG_MAPK_SIGNALING_PATHWAY	Details ...	267	0.53	1.92	0	0.003	0.025	10813	tags=44%, list=20%, signal=55%
		30	KEGG_FOCAL_ADHESION	Details ...	199	0.58	1.89	0.004	0.004	0.032	8052	tags=40%, list=15%, signal=47%
		31	KEGG_HYPERTROPHIC_CARDIOMYOPATHY_HCM	Details ...	83	0.56	1.88	0	0.005	0.037	8558	tags=43%, list=15%, signal=51%
		32	KEGG_VEGF_SIGNALING_PATHWAY	Details ...	76	0.56	1.88	0	0.005	0.038	9037	tags=37%, list=16%, signal=44%
		33	KEGG_TGF_BETA_SIGNALING_PATHWAY	Details ...	86	0.58	1.83	0.004	0.007	0.059	6996	tags=35%, list=13%, signal=40%
		34	KEGG_RIG_I_LIKE_RECEPTOR_SIGNALING_PATHWAY	Details ...	71	0.57	1.81	0	0.009	0.072	9851	tags=37%, list=18%, signal=44%
		35	KEGG_NEUROTROPHIN_SIGNALING_PATHWAY	Details ...	126	0.58	1.81	0.004	0.009	0.076	9078	tags=44%, list=16%, signal=53%
		36	KEGG_PHOSPHATIDYLINOSITOL_SIGNALING_SYSTEM	Details ...	76	0.6	1.79	0.002	0.011	0.091	5107	tags=29%, list=9%, signal=32%
		37	KEGG_ENDOCYTOSIS	Details ...	181	0.54	1.79	0.002	0.011	0.1	8735	tags=36%, list=16%, signal=43%
		38	KEGG_ARACHIDONIC_ACID_METABOLISM	Details ...	58	0.49	1.77	0	0.013	0.114	6501	tags=28%, list=12%, signal=31%
		39	KEGG_PANCREATIC_CANCER	Details ...	70	0.6	1.76	0.002	0.015	0.127	9560	tags=47%, list=17%, signal=57%
		40	KEGG_AXON_GUIDANCE	Details ...	129	0.53	1.76	0.009	0.015	0.13	10531	tags=43%, list=19%, signal=53%
		41	KEGG_GNRH_SIGNALING_PATHWAY	Details ...	101	0.52	1.74	0.011	0.016	0.139	12040	tags=45%, list=22%, signal=57%
		42	KEGG_COLORECTAL_CANCER	Details ...	62	0.58	1.71	0.006	0.021	0.182	7308	tags=35%, list=13%, signal=41%
		43	KEGG_ARRHYTHMOGENIC_RIGHT_VENTRICULAR_CARDIOMYOPATHY_ARVC	Details ...	74	0.53	1.7	0.018	0.021	0.186	8558	tags=39%, list=15%, signal=46%
		44	KEGG_INOSITOL_PHOSPHATE_METABOLISM	Details ...	54	0.58	1.69	0.013	0.023	0.201	10400	tags=39%, list=19%, signal=48%
		45	KEGG_PATHWAYS_IN_CANCER	Details ...	325	0.48	1.67	0.015	0.026	0.23	11557	tags=42%, list=21%, signal=53%
		46	KEGG_COMPLEMENT_AND_COAGULATION_CASCADES	Details ...	69	0.57	1.66	0.051	0.029	0.25	3610	tags=30%, list=7%, signal=33%
		47	KEGG_SMALL_CELL_LUNG_CANCER	Details ...	84	0.53	1.64	0.022	0.033	0.271	4661	tags=29%, list=8%, signal=31%
		48	KEGG_PROSTATE_CANCER	Details ...	89	0.51	1.64	0.02	0.032	0.273	14905	tags=53%, list=27%, signal=72%
		49	KEGG_LONG_TERM_POTENTIATION	Details ...	70	0.5	1.64	0.007	0.033	0.281	14116	tags=56%, list=26%, signal=75%
		50	KEGG_MELANOMA	Details ...	71	0.49	1.64	0.005	0.032	0.282	11087	tags=42%, list=20%, signal=53%
		51	KEGG_CHRONIC_MYELOID_LEUKEMIA		73	0.55	1.62	0.036	0.035	0.296	11869	tags=51%, list=21%, signal=64%
		52	KEGG_EPITHELIAL_CELL_SIGNALING_IN_HELICOBACTER_PYLORI_INFECTION		68	0.52	1.62	0.017	0.035	0.3	10729	tags=44%, list=19%, signal=55%
		53	KEGG_GAP_JUNCTION		90	0.5	1.59	0.028	0.043	0.346	8880	tags=37%, list=16%, signal=44%
		54	KEGG_NON_SMALL_CELL_LUNG_CANCER		54	0.52	1.59	0.027	0.043	0.351	9513	tags=39%, list=17%, signal=47%
		55	KEGG_PROGESTERONE_MEDIATED_OOCYTE_MATURATION		85	0.5	1.57	0.044	0.048	0.377	9395	tags=32%, list=17%, signal=38%

## Sheet: S4 risk DEGs
		Supplementary Table S4. DEGs between high-risk and low-risk subpopulations.
		gene	lowMean	highMean	logFC	pValue	fdr
		FGR	7.8819	7.1496	-0.732302	1.09179e-10	3.35606e-09
		CD38	7.4153	6.06837	-1.34693	6.05879e-13	2.64012e-11
		HSPB6	6.32605	5.68379	-0.642256	0.000645029	0.00242135
		PRKAR2B	5.79197	4.91758	-0.87439	6.93299e-06	5.47642e-05
		PON1	13.3709	12.617	-0.753856	0.000519132	0.00203078
		ITGAL	10.3608	9.64844	-0.712383	7.24472e-09	1.45334e-07
		TBXA2R	7.37823	6.67034	-0.707882	2.64435e-09	5.95779e-08
		UPP2	7.01128	5.0956	-1.91568	1.18345e-08	2.25976e-07
		CEACAM21	5.18227	4.28696	-0.895309	2.016e-11	7.20189e-10
		GAS7	7.86773	7.24299	-0.624735	1.50156e-07	2.10395e-06
		MATK	6.97651	6.16722	-0.809292	8.01075e-16	6.14812e-14
		CD79B	6.33128	5.50938	-0.821897	2.69023e-14	1.49547e-12
		SELE	6.24911	5.22749	-1.02163	1.5496e-05	0.000106988
		SYN1	4.93683	4.14882	-0.788015	0.000484981	0.00191863
		CELSR3	6.84679	7.51863	0.671843	0.000509427	0.00200005
		AASS	10.6308	10.0325	-0.598351	0.00317715	0.00918925
		MMP25	5.70805	4.98031	-0.727746	2.77256e-08	4.74567e-07
		MAPK8IP2	7.02129	7.73034	0.709046	0.00178244	0.00565286
		MASP2	12.8594	11.7214	-1.13793	0.000106699	0.000549952
		TRAF3IP3	6.73196	5.68404	-1.04792	1.30482e-17	1.68719e-15
		STAB1	11.1986	10.5622	-0.636468	1.5277e-09	3.62022e-08
		CD4	11.5382	10.121	-1.41722	1.65593e-25	4.92472e-22
		BTK	7.16584	6.13746	-1.02838	1.63839e-17	2.05161e-15
		FYN	10.0783	9.37851	-0.699804	3.42864e-14	1.84557e-12
		MRC2	9.01299	8.21888	-0.794105	3.88797e-06	3.36129e-05
		ANOS1	5.34433	4.55682	-0.787509	0.000200136	0.000919945
		SYT7	11.1731	10.3825	-0.790599	0.00504415	0.0133493
		ANLN	7.47099	8.31502	0.844033	2.8254e-06	2.58347e-05
		DCN	11.1151	9.38372	-1.73138	1.62161e-07	2.25096e-06
		TYROBP	10.6856	9.70036	-0.985186	1.91574e-16	1.78044e-14
		CD22	5.79375	5.12387	-0.669882	0.000165585	0.000787288
		EHD3	8.16348	7.51567	-0.647807	1.78543e-06	1.7597e-05
		CD6	7.70485	6.3383	-1.36655	6.27552e-17	6.54856e-15
		MTMR11	7.9112	8.62836	0.717161	7.92205e-05	0.000427978
		WAS	8.64066	7.80887	-0.831786	6.59223e-19	1.42584e-16
		MATR3	3.58079	4.20828	0.627489	0.000104502	0.000541206
		SLC38A5	5.6347	4.82154	-0.813164	7.28851e-09	1.45966e-07
		CD74	15.7821	14.807	-0.975135	6.92436e-13	2.9845e-11
		HGF	8.04416	6.98135	-1.06282	2.08602e-06	2.00446e-05
		RUNX3	7.91975	6.73543	-1.18431	3.9929e-18	5.86414e-16
		CPS1	15.5534	13.9076	-1.6458	6.27201e-06	5.05843e-05
		C8B	13.8733	13.0397	-0.833538	4.04117e-07	5.00247e-06
		DEF6	8.19254	7.30098	-0.89156	6.73722e-14	3.41047e-12
		PLEKHO1	10.1057	9.42274	-0.683011	1.08452e-10	3.34233e-09
		DEPDC1	6.1531	6.79281	0.639708	0.00151984	0.00494124
		HSD17B6	14.0155	13.0919	-0.923604	3.79422e-06	3.29942e-05
		RTEL1-TNFRSF6B	3.93251	4.60431	0.671801	0.000174533	0.000820977
		FAS	9.00303	8.4171	-0.585927	2.76668e-05	0.000175908
		SLAMF7	8.08723	6.58725	-1.49999	6.68112e-18	9.46174e-16
		PRKCH	8.74041	7.9504	-0.790015	8.7848e-18	1.1742e-15
		SH2D2A	6.87141	5.83626	-1.03516	2.29441e-10	6.57694e-09
		TNFRSF1B	11.3159	10.574	-0.741906	1.0207e-13	4.97631e-12
		POU2F2	6.81268	5.80507	-1.00761	5.54099e-15	3.5249e-13
		APBA2	5.58753	4.9471	-0.640437	3.37911e-05	0.000208064
		MYOM2	5.90572	4.93561	-0.970111	6.15314e-06	4.98622e-05
		OTC	11.6862	10.6392	-1.04696	0.000335589	0.00142121
		MSR1	8.90593	8.15395	-0.751979	2.37985e-09	5.44436e-08
		C6	13.2976	12.2813	-1.01631	1.66751e-05	0.000114004
		USH2A	7.89739	7.26937	-0.628018	0.00478116	0.0127899
		ADAM28	5.98087	5.25643	-0.724449	0.00014836	0.000722427
		LCP2	9.12396	8.19972	-0.924242	1.32498e-15	9.49519e-14
		EPHA3	7.0834	6.27798	-0.805425	0.00117948	0.00400088
		DSG2	9.59833	10.2584	0.660048	4.30721e-07	5.25524e-06
		CP	14.5845	13.9475	-0.637002	0.00569756	0.0147184
		ANO2	4.10934	3.46124	-0.648104	0.000596484	0.00227501
		CELF2	8.16924	7.22522	-0.944022	7.8002e-14	3.89879e-12
		TNFRSF9	5.23445	4.51384	-0.72061	0.000163582	0.000779635
		ELN	9.47785	8.5239	-0.953953	2.23717e-06	2.12228e-05
		LAMC3	9.04295	8.37525	-0.667697	0.00158467	0.00511984
		PTGER3	4.91261	4.19913	-0.713482	1.68914e-06	1.6773e-05
		POLQ	5.67748	6.41138	0.733906	3.34935e-05	0.000206338
		CYBA	10.8661	10.1633	-0.702731	1.84943e-06	1.81226e-05
		ENTPD2	6.40773	7.076	0.668271	1.6983e-05	0.000115843
		LY75	6.30465	5.57567	-0.728985	3.64705e-11	1.22212e-09
		ITIH1	16.0956	15.507	-0.588555	0.000319047	0.00136181
		PRDM1	7.77139	6.94077	-0.830617	4.33167e-14	2.28007e-12
		TBXAS1	8.452	7.62215	-0.829857	1.3442e-13	6.39623e-12
		SLC2A3	9.04056	8.37102	-0.669545	2.07369e-07	2.77488e-06
		GNA15	6.78544	5.98695	-0.798489	5.75807e-11	1.85631e-09
		LTK	5.3997	4.77111	-0.628594	0.000173128	0.000816301
		TSPAN32	5.10946	4.13098	-0.978475	1.19871e-13	5.79667e-12
		NGFR	8.56247	7.41618	-1.1463	3.14926e-06	2.83385e-05
		MCM10	6.0544	6.66552	0.611118	0.00157369	0.0050899
		PRKCQ	5.42264	4.2874	-1.13524	4.07022e-14	2.16158e-12
		MTHFD2	7.41742	6.75893	-0.658485	3.61636e-08	6.02524e-07
		SLC9A3	3.98615	4.76143	0.77528	0.000276046	0.00120243
		ASPM	8.40138	9.08497	0.683598	0.000422873	0.00172395
		CD84	7.98073	6.96438	-1.01635	3.62117e-14	1.94042e-12
		SPI1	9.21432	8.35671	-0.857614	1.87858e-13	8.83304e-12
		KIF26A	6.33032	5.67919	-0.651135	1.35157e-06	1.4079e-05
		ACSM2B	13.2636	12.5707	-0.6929	0.0223967	0.0455827
		PDZD4	6.45711	5.37583	-1.08128	9.27731e-12	3.50358e-10
		RASGRP2	7.97325	7.12129	-0.851966	7.62202e-14	3.82581e-12
		DAPP1	5.81279	4.59011	-1.22268	4.35143e-15	2.81329e-13
		ARHGAP10	8.09108	7.45532	-0.635763	1.9918e-05	0.00013304
		TRIP13	6.60873	7.33003	0.721308	5.14263e-05	0.000297118
		HLTF	7.98679	8.71236	0.725567	0.000154533	0.000745769
		FCGR2B	7.3436	5.94973	-1.39387	2.47012e-09	5.59705e-08
		ACAP1	8.31033	7.29969	-1.01064	1.00118e-18	1.95246e-16
		SIDT1	5.70561	4.85504	-0.850578	8.40569e-15	5.18104e-13
		IRAG1	7.57195	6.91222	-0.659729	3.91416e-07	4.8655e-06
		MCM2	7.82828	8.61541	0.787134	1.08495e-05	7.96705e-05
		MOV10L1	5.06859	4.48352	-0.585073	0.0175617	0.037286
		DHRS9	6.1012	4.97121	-1.12999	3.25646e-16	2.82765e-14
		PTGS2	5.10631	4.08221	-1.0241	1.23022e-05	8.8214e-05
		TBX21	5.64555	4.28949	-1.35605	2.42307e-22	2.2173e-19
		ATP2A3	9.05871	8.054	-1.00471	1.23193e-14	7.32749e-13
		IPCEF1	5.7679	4.55854	-1.20936	1.04763e-17	1.38473e-15
		GTSE1	6.47523	7.12501	0.649784	0.000160294	0.000767657
		ARHGAP15	7.99087	6.9476	-1.04327	1.23016e-20	5.52441e-18
		UBE2T	7.59729	8.18511	0.587822	0.000108488	0.000556042
		CST7	7.65118	6.10992	-1.54126	1.50426e-25	4.92472e-22
		ITM2A	8.18993	7.06009	-1.12984	8.55907e-16	6.44422e-14
		TP73	5.37274	5.9838	0.611063	0.0192685	0.0401997
		RUNX1T1	5.7282	4.97338	-0.754817	4.32033e-08	7.05971e-07
		SP140	6.41583	5.47768	-0.938153	4.14408e-09	8.81895e-08
		AFM	12.4228	11.6861	-0.736751	0.00155735	0.00504666
		CFHR2	13.6802	12.9321	-0.748135	0.0012528	0.00420642
		CXCL2	10.4863	9.6384	-0.847903	3.09252e-05	0.000193116
		PTPRC	9.42414	8.30871	-1.11543	1.87919e-12	7.65577e-11
		FYB1	8.51583	7.38162	-1.13421	1.25164e-14	7.40772e-13
		C1QTNF3	6.97062	7.5589	0.58828	0.00178858	0.00566781
		EPB41L3	7.9188	6.81773	-1.10107	5.24453e-16	4.30269e-14
		SLC27A5	13.7588	12.77	-0.98871	0.000206653	0.000942616
		HAL	11.7766	10.3752	-1.40149	2.02428e-06	1.95303e-05
		GSTP1	10.2866	9.51117	-0.775471	1.87858e-13	8.83304e-12
		FCN1	7.47475	5.98414	-1.49061	2.89249e-19	7.64645e-17
		PILRA	7.44808	6.58879	-0.859289	1.37529e-17	1.75918e-15
		TTC39A	7.19918	7.82721	0.628036	0.00436103	0.0118526
		RAD54L	4.67785	5.38398	0.706136	0.00113822	0.00388307
		FOLH1	9.00628	8.41807	-0.588211	0.000397726	0.00164283
		ADAMTS2	9.20305	8.4861	-0.716951	8.15986e-05	0.000438634
		CETP	8.31314	7.06018	-1.25296	2.19342e-14	1.24252e-12
		MMP2	9.91865	9.1261	-0.792548	3.57873e-05	0.000217651
		GNAO1	8.24622	6.57112	-1.6751	1.14878e-08	2.19709e-07
		CASS4	5.96112	5.34411	-0.617009	2.79759e-06	2.56001e-05
		DNMT3B	6.17744	6.84441	0.666965	4.07986e-08	6.70359e-07
		SIGLEC1	9.10477	7.98855	-1.11622	3.78665e-16	3.24072e-14
		CPXM1	6.19701	5.55429	-0.642726	0.00245313	0.00738797
		HEPH	7.43258	6.78311	-0.649471	1.03593e-06	1.12235e-05
		LAG3	7.50555	6.31916	-1.18638	4.70387e-13	2.08795e-11
		LTBP4	10.5031	9.9041	-0.599011	0.000189194	0.000878816
		RGS1	9.2249	8.37078	-0.85411	0.000114027	0.000578944
		IRAK3	6.75902	6.1388	-0.620223	2.85393e-07	3.67826e-06
		CD209	7.25659	6.25437	-1.00222	6.94317e-12	2.64731e-10
		KIF4A	7.55576	8.16992	0.614165	0.00167507	0.00535952
		TF	18.0844	17.4539	-0.630545	8.4399e-05	0.000451443
		APOH	17.4577	16.8539	-0.60382	0.000352931	0.00148513
		ESR1	7.90855	6.95454	-0.954011	0.000291634	0.00125835
		RGS17	2.96348	3.62576	0.662275	0.000531005	0.00206974
		CCDC80	9.23267	8.20933	-1.02334	1.66751e-05	0.000114004
		JPH4	4.05527	3.22191	-0.833366	2.20605e-11	7.71856e-10
		SLC7A8	8.04252	7.44373	-0.598786	1.98411e-06	1.91738e-05
		SLC22A17	7.35549	6.38913	-0.96636	2.24045e-05	0.000146764
		ADA2	10.6319	9.52417	-1.10769	6.77479e-19	1.43916e-16
		CDC6	7.99701	8.59085	0.593844	0.000410119	0.00168408
		FMO2	6.17566	5.44602	-0.729638	0.000160947	0.000769852
		BAMBI	9.66771	10.2527	0.58503	0.000278224	0.00121059
		IL12RB1	6.84724	5.79861	-1.04864	3.91556e-16	3.32711e-14
		KCNK6	8.06825	7.24958	-0.81867	8.16893e-14	4.06601e-12
		GADD45B	12.4883	11.7918	-0.696488	1.73755e-05	0.000118384
		OSM	4.55927	3.88761	-0.671659	4.17334e-05	0.000247488
		SUSD2	8.15075	7.51498	-0.63577	0.00211471	0.00651388
		GGT5	10.1112	8.94954	-1.16169	5.96617e-10	1.55644e-08
		CYTH4	8.67372	7.87691	-0.796804	4.91916e-13	2.16735e-11
		MFNG	8.55692	7.93179	-0.625135	1.5536e-13	7.3632e-12
		LGALS2	6.6608	5.42745	-1.23336	1.67153e-10	4.89765e-09
		HMOX1	11.3968	10.766	-0.630828	4.08218e-06	3.49867e-05
		APOL4	7.11205	6.49443	-0.617625	5.0284e-06	4.20956e-05
		GRAP2	6.45406	5.41807	-1.03599	3.39786e-10	9.27087e-09
		NCF4	7.87179	7.01941	-0.852382	1.25776e-12	5.32465e-11
		CSF2RB	7.43184	6.56872	-0.863119	1.43486e-12	6.01025e-11
		IL2RB	8.42972	7.23689	-1.19283	2.04971e-16	1.87564e-14
		MLC1	3.75531	2.44702	-1.30828	7.97253e-18	1.09013e-15
		GZMH	6.64327	5.31298	-1.33029	1.58734e-19	4.72075e-17
		GZMB	6.28981	5.02231	-1.2675	8.7077e-18	1.1742e-15
		GSTZ1	10.9698	10.1757	-0.794128	1.86812e-06	1.82606e-05
		LGMN	12.2741	11.6577	-0.616357	3.74228e-17	4.19982e-15
		GALNT16	6.80128	5.69712	-1.10415	6.12149e-10	1.58998e-08
		ASB2	5.62551	4.32447	-1.30104	6.24591e-16	4.95343e-14
		SLC10A1	11.6684	10.6371	-1.03123	0.00183846	0.00580113
		EFS	4.77169	3.94106	-0.83063	0.000561803	0.00216776
		PCK2	14.1627	13.5367	-0.626017	0.000222052	0.0010002
		PLTP	10.1495	9.12918	-1.02034	9.61352e-11	2.97819e-09
		GINS1	7.47551	8.12878	0.653265	9.25758e-05	0.000487509
		MYBL2	8.09538	8.80875	0.713378	0.00271155	0.00802803
		SLA2	6.07993	4.91417	-1.16576	3.62011e-18	5.45124e-16
		PABPC1L	9.15662	9.8014	0.64478	7.1208e-08	1.09161e-06
		DOK5	5.29355	4.57477	-0.718781	2.14151e-05	0.000140982
		SLCO4A1	4.99415	4.36616	-0.627994	0.0016293	0.0052271
		EEF1A2	7.75077	8.75064	0.99987	0.0210621	0.0432812
		RASSF2	8.54071	7.79939	-0.741312	1.61387e-11	5.85324e-10
		SIRPB1	5.15329	4.10385	-1.04944	6.76844e-08	1.04028e-06
		HAO1	12.8971	12.1055	-0.791632	0.000183936	0.000858751
		CCM2L	6.30063	5.70458	-0.596054	1.14409e-10	3.49873e-09
		MYL9	11.2609	10.6735	-0.58742	1.55008e-06	1.57068e-05
		HCK	8.74306	7.71007	-1.03299	5.65268e-16	4.57444e-14
		PPP1R16B	7.84892	7.03452	-0.814405	1.03834e-11	3.88431e-10
		MXRA5	7.9682	7.18417	-0.784028	0.000244264	0.00108667
		TLR8	5.62377	4.04063	-1.58314	3.17551e-16	2.77763e-14
		SRPX	6.78299	5.78252	-1.00047	2.61042e-05	0.000167315
		BMX	4.55965	3.72715	-0.832504	3.14907e-08	5.35162e-07
		TIMP1	13.1205	12.4298	-0.690754	0.00263153	0.00782617
		CENPI	5.34331	5.98151	0.638201	0.000266441	0.00116657
		RUBCNL	5.97553	5.29051	-0.68502	5.21065e-07	6.21101e-06
		TNFSF13B	7.48852	6.55264	-0.935877	1.2079e-13	5.8175e-12
		KLF5	7.20049	7.85969	0.6592	0.00103339	0.00358404
		ACP5	10.4533	9.86523	-0.588067	0.00214361	0.00657395
		RGCC	9.00546	8.41557	-0.589891	9.26724e-09	1.81321e-07
		CORO1A	10.0547	8.92307	-1.13158	6.43922e-17	6.66096e-15
		DHODH	11.3369	10.6175	-0.719368	2.57597e-07	3.35638e-06
		WFDC1	6.14532	5.17268	-0.972643	1.06559e-07	1.54401e-06
		COTL1	11.0288	9.96702	-1.06176	1.82097e-16	1.70569e-14
		CRISPLD2	9.23592	8.30092	-0.934999	2.98311e-06	2.70069e-05
		FOXF1	6.21098	5.54754	-0.663434	2.38631e-05	0.000154448
		XYLT1	5.95903	5.3677	-0.591333	3.57873e-05	0.000217651
		ATP8B4	7.00287	6.31367	-0.689202	7.46662e-10	1.90607e-08
		MYEF2	4.44752	5.19649	0.748968	0.0107734	0.0249291
		FGL1	15.483	14.1294	-1.35369	9.5126e-10	2.38235e-08
		KCNN4	5.66583	4.83937	-0.826454	2.20149e-07	2.9327e-06
		MAP4K1	7.14366	6.12453	-1.01914	2.84455e-18	4.69984e-16
		CD37	8.41738	7.42645	-0.990926	1.14178e-16	1.13188e-14
		LYL1	7.1116	6.37673	-0.734872	2.93234e-14	1.61496e-12
		IL4I1	6.66429	6.04757	-0.616716	0.00203015	0.0062778
		LILRB1	7.41682	6.19723	-1.21959	3.62011e-18	5.45124e-16
		LILRA1	5.06964	3.89898	-1.17065	6.78681e-16	5.31157e-14
		RASAL3	8.30243	7.37907	-0.923364	2.79412e-18	4.68153e-16
		EBI3	6.93515	5.69244	-1.24271	2.57789e-18	4.50019e-16
		CD79A	6.19026	4.08557	-2.10469	2.68429e-16	2.38301e-14
		NKG7	8.50503	6.97984	-1.52519	1.93458e-24	3.83564e-21
		CD33	6.73977	5.7113	-1.02847	1.88413e-17	2.28711e-15
		CLEC11A	7.7321	7.13854	-0.593559	1.14204e-05	8.26885e-05
		GCDH	11.6559	11.0022	-0.653672	1.75092e-07	2.39689e-06
		LILRB5	8.40423	7.14838	-1.25585	2.12876e-17	2.55795e-15
		JAK3	8.3032	7.32786	-0.975332	1.85814e-10	5.40449e-09
		PIK3CG	7.01814	6.2339	-0.784238	4.88262e-13	2.15924e-11
		TFEC	6.391	5.4974	-0.893592	2.27937e-10	6.54962e-09
		LFNG	7.87962	7.28062	-0.599005	1.1151e-08	2.14301e-07
		CPED1	8.87966	8.27787	-0.601795	0.00386121	0.0107571
		CPVL	9.82844	8.987	-0.841445	1.85946e-07	2.53091e-06
		PCOLCE	10.729	9.8575	-0.871469	2.74277e-06	2.52149e-05
		AEBP1	11.1831	10.0579	-1.12528	1.38248e-07	1.95552e-06
		ASPN	9.02045	8.41997	-0.60048	0.00115868	0.00394382
		LHX6	5.08194	4.1232	-0.958736	3.73421e-09	8.06209e-08
		TNFSF8	5.17039	4.22848	-0.941902	3.47421e-12	1.35951e-10
		ENG	11.841	11.0087	-0.832306	8.84694e-16	6.61907e-14
		DOCK8	8.86796	7.89888	-0.96908	1.93324e-10	5.60922e-09
		NPDC1	8.94805	8.34188	-0.60617	1.17506e-10	3.58423e-09
		GATA3	5.90156	4.63061	-1.27095	1.00983e-14	6.19221e-13
		CXCL12	11.1908	9.7643	-1.42647	1.27298e-10	3.84349e-09
		SPOCK2	9.4369	8.60979	-0.827102	5.73153e-12	2.19236e-10
		ASPA	6.9183	6.1761	-0.742203	3.75635e-05	0.00022683
		P2RX1	4.9719	3.71003	-1.26187	1.06656e-16	1.07523e-14
		CDK5RAP3	6.86597	7.47417	0.608208	1.67586e-07	2.31276e-06
		ENO3	9.86509	9.26893	-0.59616	0.00573304	0.0147972
		CCL2	9.05469	8.21094	-0.843752	2.1088e-08	3.74423e-07
		ABI3	8.58068	7.7085	-0.87218	1.56103e-20	6.40344e-18
		SGCA	5.58797	4.32013	-1.26784	2.38809e-07	3.13909e-06
		EFNB3	4.57293	3.83312	-0.739817	0.000209148	0.000950715
		PMP22	8.80552	8.17103	-0.634497	2.0401e-07	2.73917e-06
		UGT2B10	12.7437	11.7555	-0.988277	0.00318758	0.00921494
		INPP4B	7.20365	6.45335	-0.7503	2.86784e-11	9.83164e-10
		ANXA10	8.96083	8.05072	-0.910105	0.000424493	0.0017276
		SOD3	8.52306	7.76725	-0.755811	0.000498005	0.00196233
		SLC2A9	9.39008	8.31373	-1.07635	2.11265e-05	0.000139467
		NEIL3	4.62307	5.36363	0.740562	0.000483146	0.00191201
		NCAPG	6.96697	7.69541	0.728438	6.24206e-05	0.000350427
		ZBTB16	9.9415	9.34865	-0.592857	0.0187521	0.0393499
		JHY	4.81598	4.22493	-0.591049	1.40554e-07	1.98108e-06
		MS4A6A	10.1803	8.99065	-1.18963	4.44784e-17	4.89922e-15
		MS4A4A	8.57481	7.5183	-1.0565	1.71623e-16	1.64647e-14
		HPX	16.756	15.5996	-1.15641	3.68866e-09	7.97824e-08
		APOA5	13.0097	11.968	-1.04172	4.39796e-05	0.000259772
		APOC3	17.2392	16.2011	-1.03814	1.07386e-06	1.15399e-05
		IL10RA	9.49245	8.43529	-1.05715	3.43148e-18	5.30141e-16
		SLC15A3	9.88517	9.11068	-0.774496	8.39262e-13	3.59132e-11
		CD5	6.95383	5.69698	-1.25686	9.45328e-14	4.64695e-12
		VWF	11.5742	10.6782	-0.896053	1.24898e-09	3.03222e-08
		P3H3	7.25883	6.49562	-0.763209	5.97887e-06	4.87489e-05
		PRPF40B	6.581	7.23026	0.64926	3.45246e-11	1.1701e-09
		CD69	6.81431	5.46163	-1.35268	7.94838e-15	4.92469e-13
		CLEC2B	8.00548	7.14074	-0.86474	1.2818e-14	7.54864e-13
		SELPLG	8.99104	7.81866	-1.17238	1.31509e-20	5.58726e-18
		BIN2	7.86926	6.79473	-1.07454	2.01899e-19	5.71855e-17
		SLC6A12	10.8298	9.95702	-0.872755	0.000517177	0.0020238
		WNT5B	7.64641	6.78914	-0.857273	0.000128534	0.000638965
		TRPV4	7.6461	6.90588	-0.740214	0.0062511	0.0159475
		FOXM1	7.87035	8.51997	0.649617	0.000897672	0.00317819
		OAS2	10.2756	9.6808	-0.594826	0.000162919	0.000777724
		ART4	9.46954	8.7458	-0.723743	5.14263e-05	0.000297118
		MGP	9.632	8.88899	-0.743011	7.03475e-05	0.000387253
		ARHGDIB	11.5507	10.7976	-0.753088	5.24822e-19	1.17798e-16
		LDHB	5.92513	5.25674	-0.668388	6.44406e-10	1.67012e-08
		ST8SIA1	4.36176	3.46862	-0.893141	3.26008e-08	5.50879e-07
		KLRB1	7.04896	5.55447	-1.49449	3.4276e-21	1.8534e-18
		DSE	8.21392	7.56419	-0.649731	2.49377e-07	3.25998e-06
		RIPOR2	7.2261	6.37423	-0.851877	2.6118e-09	5.89563e-08
		RBM24	6.37997	7.16702	0.787053	3.57873e-05	0.000217651
		CAP2	9.36186	10.1218	0.759977	3.26008e-08	5.50879e-07
		BVES	4.26703	3.6797	-0.587335	0.000572434	0.00220093
		SLC17A2	10.4558	9.60135	-0.854477	0.00785258	0.0192845
		SMOC2	8.41533	7.22742	-1.18791	2.4502e-10	6.95648e-09
		TTK	6.27728	7.15881	0.881531	1.12619e-05	8.179e-05
		CLIC5	6.42222	5.82164	-0.600576	5.89352e-06	4.82846e-05
		LY86	7.33856	6.22565	-1.11291	3.00131e-18	4.8909e-16
		C7	10.9098	8.89869	-2.01114	2.01239e-08	3.58911e-07
		KIF20A	7.39749	8.14352	0.746037	1.92073e-05	0.00012931
		ITK	6.68349	5.34327	-1.34022	3.76244e-15	2.47282e-13
		ST8SIA4	7.70035	6.95562	-0.744734	9.01934e-12	3.41701e-10
		LIFR	8.92759	8.29561	-0.631982	0.00345873	0.00984333
		HRH2	5.64006	4.84756	-0.792492	1.24898e-09	3.03222e-08
		SMC4	8.49713	9.18934	0.69221	2.95803e-05	0.000186282
		HRG	15.9275	14.777	-1.15052	2.49597e-05	0.000160411
		HGD	13.8431	13.233	-0.610097	0.000131745	0.000652474
		CD86	7.88648	6.85171	-1.03477	1.27163e-15	9.22394e-14
		COL7A1	7.36589	8.03063	0.66474	0.00451628	0.0122048
		ECT2	8.08511	8.77215	0.687036	2.71575e-06	2.50051e-05
		GNB4	8.1532	7.55148	-0.601722	2.76139e-09	6.16313e-08
		CSPG5	4.65068	5.30121	0.650528	0.000422873	0.00172395
		VIPR1	6.83979	5.87171	-0.968081	0.00010759	0.000553346
		ZAP70	7.61949	6.47096	-1.14852	3.54126e-16	3.05267e-14
		STEAP3	12.1958	11.5936	-0.602211	0.000452934	0.00181724
		CENPA	5.58015	6.29823	0.718073	0.000793032	0.00287356
		CYTIP	7.62455	6.4322	-1.19235	6.38263e-14	3.2587e-12
		ITGA4	7.73051	6.90346	-0.827045	3.77407e-11	1.2576e-09
		PDE1A	6.48665	5.83199	-0.65465	0.000297399	0.00127951
		GNLY	7.14353	6.17884	-0.964687	3.53991e-13	1.60117e-11
		IL18RAP	5.43231	4.35444	-1.07787	7.04932e-15	4.41361e-13
		WIPF1	9.76319	8.9721	-0.791087	3.91477e-14	2.08834e-12
		PLEK	9.01889	7.95869	-1.0602	4.46436e-13	1.99654e-11
		EPHA4	6.21528	5.58342	-0.631857	1.76151e-05	0.000119606
		BCL9	9.1045	9.71543	0.610934	3.80355e-09	8.1821e-08
		ANGPTL1	7.2666	6.43123	-0.835363	0.000170348	0.000806392
		LEPR	12.1343	11.3684	-0.765871	0.0021219	0.00652589
		PRG4	11.6235	10.8678	-0.755714	0.0118174	0.0268692
		PLA2G4A	4.95221	4.08743	-0.864783	5.37799e-07	6.38489e-06
		CTH	10.9135	10.2416	-0.671833	0.00493432	0.0131405
		OLFML3	8.57188	7.8109	-0.760977	4.04739e-05	0.00024098
		CD2	8.20996	6.80068	-1.40928	7.70924e-17	7.90596e-15
		HAO2	10.3352	8.60718	-1.72806	1.10743e-06	1.18259e-05
		BMP8B	5.33022	5.94199	0.611771	0.0117496	0.026756
		KMO	9.32355	8.15964	-1.16391	1.78966e-07	2.4443e-06
		SLAMF1	6.0195	4.66629	-1.3532	1.07568e-16	1.07532e-14
		CD48	6.94603	5.54335	-1.40268	8.01663e-22	5.60975e-19
		PADI2	5.27565	4.669	-0.606651	0.0126583	0.0284871
		IGSF21	5.98421	5.278	-0.706213	5.06909e-08	8.08337e-07
		ID3	9.87016	9.28352	-0.586634	4.85691e-09	1.01364e-07
		SERPINC1	16.6906	15.7507	-0.939918	0.00131169	0.00436716
		MAN1C1	9.57044	8.85973	-0.710712	5.9289e-05	0.000335219
		NEK2	6.99524	7.75948	0.764235	4.7772e-05	0.000279261
		CENPF	8.54016	9.485	0.944846	3.11026e-07	3.94033e-06
		COLEC11	10.2773	9.66494	-0.612351	0.00129788	0.00433208
		APOA1	17.698	16.3688	-1.3292	1.05203e-06	1.13462e-05
		KIF14	6.32734	7.13881	0.811472	4.08218e-06	3.49867e-05
		NRP2	9.35065	8.72193	-0.628724	5.84277e-08	9.13346e-07
		TTR	16.2638	15.3658	-0.897985	0.000121326	0.000608986
		C1orf54	7.79753	7.08378	-0.71375	2.21921e-15	1.51722e-13
		IRAG2	6.63132	5.88131	-0.750008	2.72019e-15	1.8386e-13
		ALDH8A1	11.7668	10.9981	-0.768733	2.02826e-05	0.000134945
		ARG1	13.7376	12.5865	-1.15104	1.29101e-06	1.3567e-05
		CCND2	8.34936	7.7418	-0.607561	1.29005e-10	3.87537e-09
		NR4A3	6.96435	6.15494	-0.809405	5.53444e-05	0.000316071
		CSF3R	7.80643	7.03023	-0.776195	4.37005e-08	7.10193e-07
		CNRIP1	7.32849	6.63245	-0.696038	1.47426e-15	1.03774e-13
		CPN1	11.0692	10.4596	-0.60951	0.000119338	0.000601034
		TEK	7.95513	7.09023	-0.864896	1.75092e-07	2.39689e-06
		CD274	6.34698	5.71254	-0.634444	6.88053e-07	7.93127e-06
		CXorf21	5.11592	4.18566	-0.930252	5.38021e-11	1.74395e-09
		GLT8D2	6.0334	5.36749	-0.665907	2.06244e-07	2.76604e-06
		SOCS2	9.46094	8.80525	-0.655684	0.000265393	0.00116327
		NCAPH	6.98277	7.67398	0.691204	2.97123e-05	0.000186817
		TSHZ3	6.49844	5.91036	-0.588086	3.68458e-06	3.22767e-05
		LHX4	3.58291	4.59078	1.00787	3.46206e-07	4.36278e-06
		KIF18A	5.47764	6.23106	0.753418	2.21032e-05	0.00014511
		PILRB	5.48259	6.15806	0.675467	6.73763e-06	5.36844e-05
		FABP3	7.3527	6.7181	-0.634608	1.00228e-07	1.45938e-06
		CCRL2	6.43901	5.83747	-0.60154	5.96617e-10	1.55644e-08
		CCR2	6.27446	4.94344	-1.33102	6.89505e-14	3.47557e-12
		CPXM2	7.21852	6.21935	-0.999172	9.85659e-08	1.43694e-06
		TMIGD3	5.3572	4.57214	-0.78506	9.99294e-07	1.08861e-05
		GPSM2	6.6409	7.24313	0.602227	2.36236e-07	3.11214e-06
		CXCR4	10.15	9.51016	-0.63979	1.52671e-06	1.55761e-05
		RASL11A	8.04652	7.33802	-0.708505	9.26957e-08	1.35969e-06
		SASH3	8.02645	6.84172	-1.18473	4.7899e-19	1.13961e-16
		FMOD	8.55683	7.74959	-0.807243	0.000947789	0.00333084
		PLG	15.7624	14.9313	-0.831057	0.000825579	0.00297338
		LY9	5.97857	4.62497	-1.3536	7.97253e-18	1.09013e-15
		HS3ST2	5.80164	5.05372	-0.747919	3.79422e-06	3.29942e-05
		RAMP3	9.41976	8.23654	-1.18322	1.21038e-15	8.83357e-14
		GLIPR2	8.4153	7.68564	-0.729669	6.68305e-11	2.13141e-09
		SRGN	10.7015	9.6894	-1.01211	1.33068e-16	1.29752e-14
		EGR2	6.95757	5.93405	-1.02351	1.93496e-06	1.87751e-05
		HVCN1	6.2551	5.56415	-0.69095	2.78313e-13	1.28825e-11
		SSPN	5.65883	5.06503	-0.593799	0.00578663	0.0149258
		CENPK	5.78347	6.38985	0.606372	2.6695e-05	0.000170276
		ARHGAP9	7.75113	6.6667	-1.08443	4.29278e-16	3.57112e-14
		NCKAP1L	9.25872	8.12987	-1.12885	5.21324e-18	7.56302e-16
		MMP19	7.76027	7.13218	-0.628095	0.000136704	0.000673945
		PDE1B	6.57558	5.9142	-0.661379	1.0179e-14	6.20971e-13
		SARDH	12.2939	11.6497	-0.644178	0.000182459	0.000852861
		STIL	6.70592	7.29568	0.589756	2.02826e-05	0.000134945
		HJURP	7.00207	7.8397	0.837639	1.0799e-05	7.94957e-05
		BATF3	5.63759	4.91832	-0.71927	2.79341e-10	7.85588e-09
		C4BPA	15.3349	14.5913	-0.743553	0.00198227	0.00615374
		SNAI1	6.75721	6.15268	-0.604528	0.000447789	0.00180085
		PCK1	14.4001	13.1248	-1.2753	0.000452934	0.00181724
		ZBP1	5.30922	3.86547	-1.44375	2.19342e-14	1.24252e-12
		PAIP2B	9.05218	8.2565	-0.795683	0.000239471	0.00106895
		ATP8A1	7.57256	6.96064	-0.611922	5.4636e-07	6.46716e-06
		F13A1	8.02731	7.02834	-0.998969	1.64852e-07	2.28032e-06
		AL365205.1	3.27467	3.89669	0.62202	3.49141e-06	3.0743e-05
		GNMT	11.0337	9.89812	-1.13554	7.98931e-05	0.000430829
		SOX4	9.43213	10.0356	0.603439	0.000390159	0.00161606
		CPNE5	6.37711	5.55895	-0.818162	9.63424e-10	2.4027e-08
		NRN1	7.17774	6.52206	-0.65568	3.84487e-10	1.03247e-08
		RUNX2	5.47564	4.76475	-0.710888	3.08784e-06	2.78069e-05
		MYRF	10.527	11.1463	0.619316	2.46846e-08	4.30569e-07
		MT1G	10.5641	9.13435	-1.42979	0.00061916	0.00234945
		MT2A	14.0275	12.9289	-1.09867	1.43304e-05	0.000100456
		PTGER2	5.52671	4.20679	-1.31992	1.56137e-15	1.0862e-13
		IL1B	5.38814	4.72401	-0.664139	0.00014836	0.000722427
		FOSB	9.26137	8.08507	-1.1763	9.56154e-06	7.18081e-05
		S1PR4	6.26885	4.86277	-1.40608	1.36436e-23	2.31864e-20
		MMP24	5.11266	5.73687	0.624209	0.0168053	0.0360469
		ID1	10.0243	9.32894	-0.695394	2.82912e-05	0.000179399
		IGFLR1	5.30842	4.59637	-0.712048	1.75092e-07	2.39689e-06
		CCR7	6.02841	4.65178	-1.37662	9.14434e-16	6.75659e-14
		DLGAP5	6.70781	7.33237	0.624558	0.00102231	0.00355183
		PZP	6.72827	5.72334	-1.00493	0.000268548	0.0011745
		EVI2A	6.38584	5.37513	-1.01071	2.69023e-14	1.49547e-12
		FAM78A	7.78397	7.06839	-0.715585	1.99571e-14	1.1581e-12
		FGD3	7.81282	7.11184	-0.700974	1.18745e-09	2.89465e-08
		BCL11B	6.18639	5.07073	-1.11566	1.12178e-11	4.17021e-10
		PLA2G5	6.70419	5.91883	-0.785358	2.91603e-07	3.74208e-06
		ADGRE2	5.94179	5.20681	-0.73498	9.47901e-08	1.38699e-06
		KLF2	9.01794	8.31876	-0.699181	2.72121e-10	7.67097e-09
		VIL1	9.50391	10.2978	0.793915	0.0044451	0.0120453
		ZNF835	3.9915	3.36805	-0.623442	8.87704e-05	0.000471014
		FGL2	9.74269	8.56232	-1.18037	5.54722e-18	7.95057e-16
		STEAP4	8.5417	7.45398	-1.08772	5.18325e-07	6.18455e-06
		ADM2	8.32024	8.99904	0.6788	0.000256136	0.00112977
		GAL3ST1	7.24512	7.88584	0.640716	0.0102229	0.0238689
		APOL3	11.1992	10.3609	-0.838307	1.39023e-09	3.3276e-08
		BAIAP2L2	7.35573	8.15119	0.795458	0.000315339	0.00134889
		RAC2	9.55385	8.47311	-1.08074	4.14566e-15	2.6949e-13
		C22orf23	3.33758	3.99882	0.661246	1.10539e-05	8.08716e-05
		LRRC4	5.04974	4.35548	-0.694266	4.59011e-07	5.54355e-06
		WDFY4	7.15519	6.13179	-1.0234	3.9818e-12	1.54292e-10
		ISLR	8.11681	6.90894	-1.20788	2.31229e-05	0.000150558
		LOXL1	7.0858	6.25708	-0.828716	4.49489e-05	0.000264971
		E2F8	5.57858	6.30926	0.730682	0.000456395	0.00182558
		SHBG	9.7191	8.77432	-0.944789	0.000598716	0.00228133
		ATP1B2	6.94082	6.30185	-0.638967	0.000107144	0.000551766
		SIGLEC9	6.45538	5.44881	-1.00658	1.2454e-13	5.97388e-12
		RIPK3	5.48771	4.64583	-0.84188	4.39957e-14	2.30561e-12
		RNASE1	11.0481	10.3712	-0.67684	4.8432e-08	7.77527e-07
		CDO1	12.8361	12.0504	-0.785659	0.000989734	0.00345579
		ARHGEF6	8.6079	7.92963	-0.678273	2.96276e-10	8.25411e-09
		LBP	14.7298	13.7255	-1.00428	8.60366e-07	9.62832e-06
		CBFA2T3	7.12148	6.11541	-1.00607	1.37886e-10	4.09049e-09
		CNN1	7.34042	6.70101	-0.639417	0.000115932	0.000586114
		APOC1	16.0855	15.4716	-0.613921	0.00305437	0.00889905
		HRC	6.12272	5.40827	-0.714445	7.79157e-08	1.18225e-06
		OLFM1	6.3443	5.45314	-0.891162	1.26494e-06	1.33166e-05
		LSP1	9.44643	8.51614	-0.93029	3.0733e-14	1.68479e-12
		CYP2E1	14.9801	13.8727	-1.10733	0.0163473	0.0352041
		ZNF337	4.50739	5.27527	0.767874	4.99532e-07	5.9783e-06
		ASS1	15.1759	14.4216	-0.754306	1.21744e-07	1.73861e-06
		GMFG	9.40139	8.43054	-0.970847	7.21575e-23	8.58386e-20
		THEMIS2	9.02853	8.0146	-1.01393	8.07735e-16	6.1595e-14
		RGN	12.7155	11.9917	-0.723783	1.05006e-05	7.77315e-05
		LILRB2	8.08868	7.03443	-1.05425	3.84506e-19	9.33486e-17
		F12	13.8809	13.0658	-0.815114	0.000118355	0.00059659
		IDO1	6.43322	5.3053	-1.12792	3.46893e-09	7.55795e-08
		GALNT15	7.13515	6.20678	-0.928366	5.16171e-09	1.06789e-07
		PSMC3IP	5.13911	5.73395	0.594843	9.01358e-07	9.99306e-06
		RAMP2	9.01723	8.4067	-0.610529	4.88658e-09	1.01805e-07
		TMEM204	9.25574	8.59027	-0.665463	3.74833e-11	1.25253e-09
		TOP2A	9.33529	10.208	0.872683	5.75385e-06	4.72706e-05
		CHD1L	2.93109	3.57866	0.647577	0.000148966	0.000724787
		GCH1	10.8482	10.0991	-0.749126	3.49928e-07	4.40036e-06
		ZSWIM4	5.00324	5.72324	0.720002	0.00144224	0.00472901
		TRIM22	10.0358	9.05388	-0.981937	9.57323e-10	2.3925e-08
		CLEC10A	7.72049	6.64763	-1.07286	2.05959e-14	1.18361e-12
		RIDA	13.6649	12.8969	-0.76799	1.79948e-07	2.45488e-06
		CRP	14.5162	13.0028	-1.51334	0.000784365	0.00285084
		APCS	14.9164	14.0779	-0.838461	0.00045988	0.00183459
		SYT11	7.71319	7.00709	-0.706094	8.48316e-10	2.14714e-08
		TESMIN	5.59629	6.41691	0.820623	7.34008e-06	5.75215e-05
		MUTYH	2.79348	3.40244	0.608958	1.08495e-05	7.96705e-05
		ALOX5AP	7.13594	6.06626	-1.06969	9.422e-11	2.94184e-09
		PEMT	10.6817	10.0847	-0.597007	9.18026e-05	0.00048408
		DCLK1	4.84603	4.18784	-0.658193	0.00104458	0.00361441
		SPART	8.32193	7.63248	-0.689457	5.95029e-06	4.85825e-05
		EPSTI1	8.71283	7.87227	-0.840556	1.45124e-06	1.49471e-05
		PRAM1	5.82385	4.97893	-0.844914	9.88208e-10	2.45422e-08
		PDE6B	5.20762	4.40198	-0.805646	1.96082e-11	7.02587e-10
		PLAAT4	11.1153	10.1695	-0.945726	4.24696e-12	1.64032e-10
		MYH11	9.3175	8.41052	-0.906974	1.2585e-06	1.32723e-05
		GIMAP6	9.01966	8.12425	-0.895411	2.38384e-17	2.83581e-15
		GIMAP4	9.87991	8.9857	-0.894212	1.81749e-20	7.20696e-18
		LYVE1	7.48466	6.65732	-0.827344	1.70608e-05	0.000116307
		MRO	6.46182	5.84804	-0.613779	0.00478116	0.0127899
		CD180	6.77102	5.57664	-1.19438	3.0401e-17	3.54559e-15
		HMGCS2	15.6228	14.9785	-0.644308	3.31984e-05	0.000205158
		PTPN22	5.60671	4.6907	-0.916008	8.92652e-10	2.24503e-08
		TRIM45	6.37967	7.28628	0.906606	1.71826e-11	6.19407e-10
		NGF	4.92954	4.25223	-0.677316	8.04309e-07	9.09511e-06
		DOCK2	8.4504	7.35152	-1.09888	3.98153e-15	2.60243e-13
		EMP1	10.0278	9.42089	-0.606884	9.44228e-07	1.03813e-05
		SLCO1B1	12.4784	11.8541	-0.624299	0.000764482	0.00279051
		KLRD1	6.49132	5.05808	-1.43324	3.97988e-22	3.15631e-19
		RAB33A	3.90118	2.83201	-1.06917	1.83863e-12	7.56827e-11
		CDCA8	7.38483	8.01745	0.632621	0.000108488	0.000556042
		APLNR	9.84033	8.75292	-1.08741	9.17244e-11	2.87146e-09
		PDGFRA	8.11591	6.8567	-1.25922	0.000106256	0.000548858
		HAVCR2	8.19799	7.2477	-0.950288	3.56656e-13	1.60711e-11
		SDS	13.1189	11.1077	-2.01117	6.39673e-08	9.88253e-07
		LMO2	8.87327	8.22593	-0.647344	2.77591e-14	1.53592e-12
		TESPA1	5.50423	4.23901	-1.26523	2.9987e-15	2.00408e-13
		PPP1R1A	11.0588	9.96551	-1.09332	0.000325317	0.0013846
		TROAP	6.97191	7.61554	0.64363	0.00102231	0.00355183
		STX11	7.21364	6.57727	-0.636372	1.41336e-05	9.93109e-05
		DOCK10	8.01087	7.28119	-0.72968	4.29568e-08	7.02908e-07
		LCP1	11.6761	10.7323	-0.943835	9.16737e-14	4.5251e-12
		GPNMB	10.8464	10.0862	-0.760188	1.05688e-08	2.04101e-07
		AOAH	8.00787	6.82395	-1.18392	5.01389e-19	1.16818e-16
		NACAD	3.88796	3.20299	-0.684963	7.62407e-06	5.94338e-05
		MYO1G	7.65086	6.63797	-1.01289	1.61274e-14	9.40448e-13
		TM6SF1	3.7058	3.09736	-0.608436	5.63876e-07	6.62833e-06
		LIMD2	9.2812	8.47131	-0.809894	2.70897e-08	4.65692e-07
		IL1RN	11.2009	10.4467	-0.754226	0.00045988	0.00183459
		TLR4	8.9443	8.35773	-0.586565	1.92138e-07	2.59735e-06
		ALDOB	17.0901	15.9198	-1.17031	2.41078e-06	2.25284e-05
		CTSV	4.55982	5.31919	0.759371	0.00200266	0.00621056
		IL33	8.49485	7.73848	-0.756366	2.77005e-06	2.53872e-05
		CCL21	9.04659	6.92871	-2.11788	1.34264e-10	4.01308e-09
		CD72	7.22928	5.98562	-1.24366	3.63921e-19	9.33486e-17
		ARHGEF39	6.51848	7.15047	0.63199	9.20887e-06	6.97762e-05
		SLC22A7	12.9323	11.839	-1.09328	0.00317715	0.00918925
		VARS2	2.12354	2.85345	0.729912	6.03159e-05	0.000340217
		FHDC1	4.51275	5.13173	0.618987	0.00571528	0.0147577
		TLR2	8.03056	7.13368	-0.89688	1.3176e-06	1.37734e-05
		SLCO2B1	13.032	12.3868	-0.645223	0.000112152	0.000572109
		IL18BP	9.02852	8.27438	-0.754142	3.17095e-14	1.72245e-12
		FXYD6	7.27346	6.61804	-0.655415	8.66779e-08	1.28409e-06
		CASP1	8.88399	8.10673	-0.777261	1.86557e-12	7.62641e-11
		KIF23	6.74061	7.5098	0.769194	1.41989e-05	9.95934e-05
		PAQR5	6.37244	7.13092	0.758477	0.0010983	0.00376632
		PLCB2	8.65401	7.74885	-0.905161	6.09209e-16	4.86386e-14
		DUOX1	5.91473	6.70012	0.785395	2.14249e-07	2.8605e-06
		IFI44L	8.26956	7.35978	-0.909784	6.73833e-07	7.78244e-06
		EMILIN1	10.1993	9.31878	-0.880491	3.28161e-07	4.14857e-06
		CYP2C9	13.7144	12.7786	-0.935781	0.00111411	0.00381284
		CYP2C8	13.0603	12.2748	-0.785547	0.00542078	0.0141758
		CALHM2	7.89485	7.26063	-0.634225	4.92507e-11	1.60958e-09
		RBP4	17.7731	17.0458	-0.727288	2.00995e-05	0.000134027
		BARD1	6.65175	7.27465	0.622901	9.80177e-08	1.43246e-06
		STAT4	6.89294	6.23408	-0.658858	3.96457e-06	3.4151e-05
		MMRN1	6.82761	6.05761	-0.770001	7.78911e-05	0.000421754
		NAAA	9.88366	9.26017	-0.623489	9.73891e-07	1.06484e-05
		CXCL9	9.68773	8.53502	-1.15271	7.16103e-08	1.09637e-06
		CENPE	6.65136	7.32874	0.677383	4.15512e-05	0.000246653
		ENPEP	10.7633	10.1647	-0.598576	0.000123856	0.00061959
		PARVG	8.13671	7.10875	-1.02795	2.11643e-18	3.75776e-16
		PRICKLE1	4.89371	4.18075	-0.712958	0.000568159	0.00218591
		KLRG1	5.52081	4.68139	-0.839426	4.63227e-11	1.52225e-09
		CD27	5.05146	3.61352	-1.43794	3.34925e-14	1.81103e-12
		RBP5	12.0497	11.2076	-0.842091	6.13597e-05	0.00034545
		SLC38A4	13.5528	12.6527	-0.900054	6.95271e-07	7.99124e-06
		GLIPR1	7.97645	7.36828	-0.608175	4.51421e-09	9.47108e-08
		LUM	9.74745	8.08467	-1.66277	7.88115e-06	6.09189e-05
		AMDHD1	11.574	10.6664	-0.907561	1.75092e-07	2.39689e-06
		SDSL	11.3115	10.4809	-0.830597	2.45414e-08	4.28699e-07
		SLC46A3	10.6154	9.89541	-0.720009	0.000492384	0.00194275
		SLC39A5	11.633	10.9664	-0.666601	0.00314604	0.00911701
		RDH16	12.4701	11.2723	-1.19781	6.24209e-06	5.04456e-05
		FITM1	5.88452	5.2325	-0.652021	0.000612274	0.00232629
		PELI2	6.17529	5.52104	-0.65425	4.41718e-05	0.00026052
		GPR65	6.3177	5.18406	-1.13364	4.18711e-17	4.65513e-15
		FBLN5	9.95416	8.96079	-0.993375	1.30822e-07	1.85933e-06
		SLC25A47	11.2661	9.49036	-1.7757	1.60017e-05	0.000109969
		SLC27A2	12.6326	11.7934	-0.839136	2.06524e-06	1.9861e-05
		PSTPIP1	7.16208	5.90413	-1.25795	5.56422e-17	5.8577e-15
		BCL2A1	5.92057	5.03231	-0.88826	1.17762e-07	1.68783e-06
		HAPLN3	6.87911	5.79019	-1.08892	5.63062e-10	1.47537e-08
		TICRR	5.21007	6.00822	0.798155	0.000394683	0.00163309
		ITGAX	8.99576	8.4009	-0.594855	1.17111e-07	1.68052e-06
		IGSF6	8.82221	7.80077	-1.02144	3.67811e-17	4.16712e-15
		IRF8	9.59767	8.83398	-0.763691	7.74792e-08	1.17713e-06
		SKAP1	8.47731	7.40004	-1.07728	5.27509e-08	8.37817e-07
		ABCA8	9.56118	8.81234	-0.748843	0.00334785	0.00958047
		SLC13A5	12.6179	11.7883	-0.829578	0.00578663	0.0149258
		PIK3R5	7.67114	6.74774	-0.923407	5.55936e-16	4.52974e-14
		PLPP2	7.02707	7.85646	0.829387	0.0185995	0.0390918
		VAV1	7.87083	6.74332	-1.12751	2.06018e-18	3.75776e-16
		EMP3	8.98075	8.30598	-0.674768	7.18554e-10	1.84223e-08
		MYO1F	9.44136	8.51938	-0.92198	1.66258e-19	4.82391e-17
		SIGLEC10	6.28603	5.51421	-0.771821	3.17774e-07	4.02153e-06
		FCN3	8.26987	6.87546	-1.39441	1.50984e-07	2.11059e-06
		SYTL1	6.97782	6.17318	-0.804636	3.92192e-09	8.39121e-08
		KIF2C	7.25535	7.85983	0.604475	0.00159019	0.00513208
		IGSF3	7.84677	8.52323	0.676465	0.000242336	0.00107931
		C1orf162	8.62379	7.55167	-1.07213	3.70659e-19	9.33486e-17
		CD53	9.5559	8.47018	-1.08572	1.80563e-16	1.70474e-14
		FCGR2A	8.77465	8.17691	-0.597745	1.87988e-07	2.55286e-06
		NUF2	6.60246	7.50262	0.900162	3.27562e-06	2.92544e-05
		NR1I3	10.6884	9.89176	-0.796587	0.00571528	0.0147577
		TUFT1	8.67934	9.28076	0.60142	5.24545e-10	1.38359e-08
		ECM1	8.69563	8.04974	-0.645888	0.000205828	0.000940294
		DTL	7.6612	8.36857	0.707365	6.85727e-05	0.000379062
		S100A8	6.64332	6.02078	-0.622538	0.000578902	0.00222292
		MAP3K21	7.4671	8.31153	0.844422	7.88163e-09	1.56789e-07
		PTPN7	7.55552	6.41859	-1.13693	2.21074e-14	1.2464e-12
		RBMS3	7.34255	6.72578	-0.616764	2.14955e-06	2.05556e-05
		ITGA9	8.89192	8.03935	-0.852568	1.87574e-08	3.38088e-07
		COL8A1	7.57501	6.92917	-0.645838	0.0006719	0.00250719
		SLIT2	6.69395	5.94265	-0.751299	0.00241232	0.00729832
		AHSG	16.7723	15.9357	-0.836533	0.000793032	0.00287356
		PLAC8	6.42593	4.92076	-1.50517	3.00071e-13	1.38358e-11
		GC	16.9492	16.3233	-0.625929	3.91416e-07	4.8655e-06
		ANK2	6.63243	5.88698	-0.745447	3.30797e-06	2.94989e-05
		OTULINL	6.94167	6.34765	-0.594016	3.16479e-06	2.83924e-05
		GZMA	7.73433	6.25648	-1.47785	2.00533e-22	1.98795e-19
		BHMT	12.8343	11.8302	-1.00409	0.000715483	0.00264083
		CRHBP	7.00176	5.32749	-1.67426	3.70051e-08	6.15683e-07
		C1QTNF2	4.39867	3.65412	-0.744553	0.000202557	0.000928561
		KCNMB1	5.40817	4.76184	-0.646332	1.07751e-07	1.55748e-06
		PLA2G7	7.90904	7.1371	-0.771946	2.47012e-09	5.59705e-08
		FGD2	7.81819	6.84039	-0.977792	1.96494e-16	1.81201e-14
		IGFBP1	14.364	13.6788	-0.685253	0.00836249	0.0203353
		NLGN4X	5.75134	5.09385	-0.657493	0.00241232	0.00729832
		CHST7	8.04964	7.44157	-0.608067	7.99385e-06	6.17499e-05
		GPR174	5.47709	3.98395	-1.49314	1.18133e-16	1.16141e-14
		IL2RG	7.8636	6.84194	-1.02167	7.4214e-09	1.48129e-07
		DOCK11	7.70577	6.97988	-0.72589	6.11367e-08	9.5194e-07
		DOK2	8.40131	7.21784	-1.18347	1.19839e-21	7.50319e-19
		GINS4	5.62416	6.22612	0.601963	4.51452e-05	0.000265997
		DPYS	13.1184	12.4214	-0.697031	0.000850022	0.00304391
		VLDLR	5.40908	6.19685	0.787766	0.00417043	0.0114497
		GSN	12.9514	12.3101	-0.641214	1.36422e-09	3.27192e-08
		HMCN2	7.52435	6.33401	-1.19035	7.09926e-07	8.14395e-06
		RGS10	8.12985	7.41232	-0.717531	2.49735e-08	4.34334e-07
		PAMR1	7.12712	6.42895	-0.698165	1.60017e-05	0.000109969
		SERPING1	16.8579	16.2196	-0.638343	1.35846e-06	1.41385e-05
		PLCH2	7.22029	6.50305	-0.717238	0.0012842	0.00429004
		FEZ1	7.60063	7.00974	-0.590887	6.59897e-07	7.64375e-06
		TAGLN	10.9425	10.2276	-0.714869	1.63857e-08	3.00346e-07
		JPH2	4.77773	4.16945	-0.608283	3.95964e-05	0.000236822
		FERMT3	9.36359	8.46555	-0.898037	5.19412e-17	5.56659e-15
		CLEC1A	6.00251	5.34879	-0.653725	2.92768e-11	1.00079e-09
		FCGR1A	5.54468	4.51008	-1.03459	5.93509e-09	1.21312e-07
		CD226	6.28903	4.97249	-1.31654	1.01337e-16	1.03034e-14
		IL18	7.68267	6.74188	-0.940789	2.17571e-11	7.68017e-10
		SLC7A11	5.74188	6.41939	0.677508	0.0106179	0.0246412
		DLG5	8.31399	9.19461	0.880622	9.69562e-10	2.41295e-08
		MAT1A	15.2937	14.5589	-0.734841	2.89289e-05	0.000182664
		CCDC3	9.125	8.37846	-0.746547	8.47105e-07	9.51573e-06
		PTPRO	5.37247	4.5715	-0.80097	1.39012e-07	1.964e-06
		ASAP2	6.42987	7.04878	0.618909	0.00704293	0.0175866
		FLI1	8.81914	8.15179	-0.667358	2.69023e-14	1.49547e-12
		TDO2	12.7905	11.3912	-1.39928	4.26173e-07	5.21043e-06
		CCL28	6.54178	7.15004	0.608263	0.000465155	0.00185314
		ARL11	5.40322	4.53159	-0.871631	2.02651e-13	9.4911e-12
		CAMK4	5.95846	4.95707	-1.00139	2.73916e-12	1.0898e-10
		ACMSD	11.0562	10.0978	-0.958379	6.29548e-07	7.32073e-06
		CD96	7.23677	5.95701	-1.27977	1.7266e-17	2.13954e-15
		CD8A	7.95246	6.28996	-1.6625	2.11643e-18	3.75776e-16
		CACNA2D1	5.98973	5.34353	-0.646198	0.000143589	0.000703517
		CABYR	4.6522	5.72072	1.06852	0.000437663	0.00176729
		ROBO4	9.40888	8.79804	-0.61084	1.65948e-11	6.00035e-10
		RETREG1	8.5028	7.77167	-0.731136	0.0129133	0.0289952
		ABI3BP	7.20196	6.21712	-0.984839	7.24878e-07	8.29947e-06
		LRRK1	7.1521	6.52195	-0.630156	1.63857e-08	3.00346e-07
		PGM5	7.38552	6.41683	-0.968688	1.27256e-07	1.8108e-06
		GBP5	8.27396	6.84096	-1.433	4.75512e-15	3.05767e-13
		ADAMTS1	10.0775	9.44056	-0.636915	1.03543e-05	7.68881e-05
		SKA1	6.14822	7.04682	0.898599	0.000384202	0.00159639
		EME1	4.88171	5.68885	0.807138	1.61409e-06	1.62036e-05
		EPHB1	5.03313	4.07858	-0.954554	2.29366e-06	2.16379e-05
		PTPRN2	7.12198	6.49125	-0.63073	1.40784e-09	3.36297e-08
		MARVELD1	8.29695	7.67634	-0.620608	7.76998e-06	6.0334e-05
		SAMSN1	7.20059	6.17598	-1.02461	2.06535e-12	8.3286e-11
		VSIG4	8.57233	7.39013	-1.1822	1.28163e-11	4.72019e-10
		KDM8	9.4829	8.76762	-0.715278	8.47553e-05	0.000452739
		OTOA	4.45369	3.68316	-0.77053	4.33914e-12	1.6705e-10
		SLA	8.74017	7.52472	-1.21545	2.64806e-18	4.50019e-16
		CLIC2	8.12311	7.48423	-0.63888	3.77066e-10	1.01714e-08
		KCNMA1	8.28638	7.48483	-0.801548	4.65408e-06	3.93776e-05
		BATF	7.00995	6.03827	-0.97168	2.34959e-07	3.09875e-06
		TIAM1	7.74173	7.00487	-0.736858	2.32821e-06	2.19117e-05
		PPP2R2B	4.9427	3.95819	-0.984507	1.60391e-07	2.23159e-06
		FBXO43	4.55443	5.22165	0.667225	3.85021e-06	3.34078e-05
		BUB1B	6.06428	7.00259	0.938307	5.6444e-06	4.65321e-05
		C8A	13.2121	12.363	-0.849078	3.51615e-05	0.000214613
		IL34	7.19812	6.60535	-0.592771	0.000410119	0.00168408
		CCNB2	7.51962	8.10802	0.588398	0.00225522	0.00688606
		TSC22D3	11.7622	11.1373	-0.624929	1.9738e-05	0.000132209
		DUSP2	7.35426	6.18931	-1.16495	2.03557e-12	8.23646e-11
		HPD	14.6432	13.0876	-1.5556	0.000115932	0.000586114
		XDH	11.0408	10.3525	-0.688317	0.000616857	0.00234146
		CDC25C	6.19502	6.8005	0.605484	0.00689449	0.0172522
		CD1D	7.95933	7.23691	-0.722415	2.12223e-05	0.000139867
		NCF1	5.88047	4.77522	-1.10525	2.41156e-13	1.12502e-11
		DYNC1I1	5.08762	5.71394	0.626319	0.0172746	0.0368145
		SLAMF8	5.55374	4.47388	-1.07986	2.2368e-11	7.80321e-10
		CDA	9.29021	8.62915	-0.661061	0.00216552	0.0066343
		FCER1G	9.84672	8.88864	-0.958084	1.07623e-14	6.53205e-13
		C1QC	12.1771	10.934	-1.24309	6.07319e-19	1.3379e-16
		C1R	15.7932	14.9172	-0.876028	1.5963e-09	3.73077e-08
		ADGRG5	6.90208	6.27101	-0.631065	0.0152925	0.0332881
		CARMIL2	6.12989	5.04403	-1.08586	2.47557e-12	9.88233e-11
		PTGIR	6.98664	5.98802	-0.998619	4.37736e-10	1.16235e-08
		GAB3	6.71048	5.81787	-0.89261	2.50888e-20	9.62761e-18
		GATD3A	5.37562	4.66175	-0.713869	0.0120574	0.0273261
		ITGB2	10.9819	9.9679	-1.014	6.61987e-16	5.21523e-14
		FTCD	13.63	12.5349	-1.09506	7.88115e-06	6.09189e-05
		JAML	9.00148	8.2504	-0.751072	1.231e-07	1.75587e-06
		CD3G	6.01679	4.53753	-1.47925	5.37603e-17	5.71011e-15
		CCR5	7.21357	5.96644	-1.24714	2.30672e-16	2.07885e-14
		PTH1R	7.10917	6.1191	-0.990072	8.96712e-07	9.96012e-06
		AZGP1	15.0776	14.2303	-0.847248	2.56406e-05	0.000164609
		HK3	7.29289	6.23806	-1.05482	1.90711e-11	6.85409e-10
		LY6E	12.0522	11.428	-0.624184	0.0108362	0.0250597
		COL26A1	6.90078	5.96275	-0.938027	0.000875136	0.00311602
		PGLYRP2	12.159	11.2966	-0.862374	0.000764482	0.00279051
		BDH1	12.836	12.155	-0.681008	0.000376876	0.00157034
		COX7A1	7.12506	6.49588	-0.629185	6.01069e-08	9.37132e-07
		IKZF3	8.00471	6.75184	-1.25286	1.4864e-15	1.04013e-13
		MPP3	5.51963	6.21185	0.692222	6.80216e-06	5.40177e-05
		ASB16	4.07208	4.75312	0.681036	8.92089e-07	9.92731e-06
		RACGAP1	8.50715	9.12354	0.616394	1.22054e-06	1.28947e-05
		TAMALIN	8.15724	7.45951	-0.697726	2.25233e-11	7.83443e-10
		SCIMP	6.74432	5.4561	-1.28822	8.84397e-22	5.84488e-19
		ASGR2	14.6618	14.0532	-0.608513	1.78578e-05	0.000120978
		PAQR4	6.1584	6.77432	0.615923	7.43433e-05	0.000405311
		TAL1	6.20294	5.46551	-0.737423	1.03308e-09	2.5497e-08
		ZSWIM5	6.84137	7.50342	0.662053	0.000637876	0.00240284
		LAPTM5	10.9279	10.0541	-0.873861	4.94328e-14	2.56792e-12
		HENMT1	6.30716	5.53569	-0.771469	9.1023e-09	1.78681e-07
		GBP4	10.2476	9.45146	-0.796153	1.28149e-10	3.85939e-09
		VCAM1	10.1928	9.21486	-0.977981	2.94757e-07	3.77441e-06
		NLRP3	5.90357	4.92149	-0.982083	1.23752e-11	4.5719e-10
		SLAMF6	6.69088	5.10125	-1.58964	6.26845e-22	4.66059e-19
		HAAO	12.6293	11.9634	-0.665893	9.21884e-05	0.000485899
		FCMR	7.07045	6.00151	-1.06893	2.65464e-15	1.80455e-13
		COQ8A	3.95353	4.54448	0.590953	8.50025e-06	6.50283e-05
		SPATA18	6.78724	6.09165	-0.695593	0.00319804	0.00924069
		CTSS	12.0873	11.4619	-0.625434	3.65206e-07	4.57315e-06
		TNFAIP8L2	7.0939	6.06424	-1.02966	1.80563e-16	1.70474e-14
		ARHGAP25	8.47478	7.65768	-0.817097	1.1468e-18	2.16544e-16
		DCST1	2.82538	3.6033	0.777919	3.52579e-06	3.0977e-05
		EIF4E3	8.52189	7.90586	-0.616031	0.00131169	0.00436716
		IGFBP7	12.6566	12.0056	-0.651067	4.34911e-10	1.15743e-08
		KRTCAP2	5.65556	6.31832	0.662755	1.76458e-09	4.09989e-08
		EOMES	5.67073	4.05709	-1.61364	3.11818e-20	1.05982e-17
		FBLN2	9.27446	8.04941	-1.22504	3.47353e-08	5.81169e-07
		SGO2	6.61609	7.24301	0.626914	1.10743e-06	1.18259e-05
		MNDA	6.93647	5.9854	-0.951063	7.96458e-11	2.51318e-09
		PYHIN1	5.75578	4.33805	-1.41774	1.02583e-19	3.21139e-17
		EIF5A2	6.89445	7.52427	0.629821	0.00010759	0.000553346
		FABP1	15.552	13.9323	-1.61969	3.20424e-10	8.86458e-09
		CD200R1	5.17506	4.22007	-0.954991	1.59153e-11	5.78987e-10
		ALB	21.2421	20.4492	-0.792962	9.83977e-07	1.07389e-05
		PPM1K	8.55607	7.87779	-0.678279	1.16564e-06	1.24029e-05
		DNASE1L3	9.72375	8.27844	-1.44531	1.44935e-10	4.27827e-09
		PLB1	5.87261	5.0589	-0.813715	6.04641e-14	3.10035e-12
		KIF15	5.92573	6.61767	0.691938	0.000397726	0.00164283
		CLEC3B	7.51726	6.42664	-1.09062	1.81206e-12	7.48482e-11
		CCR1	7.84911	6.87042	-0.978686	1.38335e-12	5.83557e-11
		SLC51A	10.8625	10.2135	-0.64901	0.00654564	0.0165533
		EMCN	8.69731	8.05732	-0.639992	1.4608e-07	2.04926e-06
		MST1R	4.79144	5.40897	0.617538	0.0169449	0.0362809
		ETNPPL	10.8912	9.70292	-1.18829	1.13037e-06	1.20492e-05
		MAP9	4.52375	3.87193	-0.651826	0.000352931	0.00148513
		HPGD	10.7145	9.15644	-1.55809	0.000400791	0.00165377
		NPY1R	6.39133	5.51585	-0.875485	0.000138396	0.000681438
		ITGA2	7.21326	7.95894	0.745679	5.58235e-05	0.000318349
		KLKB1	11.947	11.3217	-0.625284	4.798e-05	0.000279926
		TMEM200A	5.01084	4.4185	-0.592338	0.00244492	0.00736883
		KIAA0895	7.48296	8.12903	0.646067	1.3176e-06	1.37734e-05
		CDCA7L	6.59408	7.40303	0.808951	1.68752e-08	3.08367e-07
		SYTL3	5.72456	4.83771	-0.886853	7.54661e-11	2.38762e-09
		TAGAP	6.50273	5.39636	-1.10637	3.18674e-13	1.45247e-11
		ADCY1	8.57031	7.33687	-1.23344	4.43385e-06	3.77289e-05
		GEM	7.95464	7.36476	-0.589875	0.00146769	0.00480584
		SYK	8.40516	7.5852	-0.819955	1.27298e-10	3.84349e-09
		TMEM71	4.83846	4.04821	-0.790244	1.70952e-12	7.11065e-11
		SVEP1	7.55676	6.25241	-1.30435	1.64852e-07	2.28032e-06
		FBP1	12.2675	11.3134	-0.954053	1.07939e-06	1.15784e-05
		CYBB	9.54111	8.36978	-1.17134	1.11896e-13	5.43313e-12
		MELK	6.80344	7.59713	0.793692	4.65421e-05	0.00027301
		FOLR2	9.55231	8.22386	-1.32845	2.89125e-20	1.04225e-17
		MBL2	11.3207	10.6158	-0.70493	0.00998643	0.0234409
		SKA3	6.25295	6.91726	0.664307	0.000150801	0.00073102
		DACT1	6.36796	5.64589	-0.722068	0.000331702	0.00140675
		E2F7	4.77414	5.63084	0.856706	8.30196e-06	6.39224e-05
		IFI27	12.2805	11.4272	-0.853297	0.000770114	0.00280849
		CCDC38	5.47102	4.57561	-0.895407	3.45358e-08	5.78645e-07
		CEP295	6.24802	7.04896	0.800942	3.4236e-06	3.03481e-05
		ADAMTS15	5.77651	5.10464	-0.671867	1.02579e-05	7.62673e-05
		FBN1	9.88843	9.26171	-0.626718	0.000101921	0.00053015
		AVPR1A	8.15515	7.21318	-0.941976	0.00691552	0.0172939
		PRKCB	7.49696	6.17903	-1.31794	3.23025e-17	3.73078e-15
		NNMT	13.812	12.1333	-1.67878	1.13907e-07	1.6385e-06
		LDHD	11.853	11.2159	-0.637069	0.000187677	0.000873477
		GLYATL1	11.6416	10.6699	-0.97172	4.53423e-05	0.000267026
		MS4A7	9.49599	8.29814	-1.19786	1.02583e-19	3.21139e-17
		MEI1	5.66914	4.62994	-1.0392	2.39698e-11	8.28908e-10
		GNGT2	5.41232	4.34414	-1.06818	1.25386e-20	5.52441e-18
		SNX20	7.03627	5.81478	-1.22149	7.83302e-18	1.09013e-15
		DPEP2	6.11483	5.03502	-1.07981	1.39971e-22	1.51372e-19
		CD3D	7.37497	6.13054	-1.24442	3.54991e-12	1.38458e-10
		ZNF23	2.67332	3.39213	0.71881	0.00013783	0.000678932
		CDT1	7.84282	8.42939	0.586571	0.00066447	0.00248336
		GPD1	11.3693	10.6022	-0.767019	0.000358434	0.00150403
		AXL	9.12883	8.28364	-0.845191	2.83981e-12	1.12608e-10
		LAIR1	8.80658	8.0134	-0.793183	2.70345e-10	7.639e-09
		PPP1R14A	7.61794	7.02203	-0.595906	1.61409e-06	1.62036e-05
		GPT	11.7745	10.9186	-0.855916	8.55923e-07	9.59667e-06
		KIFC2	7.98472	8.7283	0.743579	1.0538e-07	1.52878e-06
		SERPINF2	15.8082	14.9855	-0.822766	4.47116e-08	7.25633e-07
		ANGPTL4	12.2276	11.5385	-0.689049	0.000468702	0.00186478
		IGFBP6	7.0467	6.42601	-0.620687	6.80216e-06	5.40177e-05
		CD300C	5.17798	4.02914	-1.14884	3.33364e-13	1.51363e-11
		CD300A	8.04767	7.12392	-0.923744	1.72202e-12	7.13768e-11
		TMEM88	6.9466	6.29013	-0.656465	2.63147e-08	4.54339e-07
		TMC8	8.57134	7.48479	-1.08655	3.22364e-18	5.04585e-16
		NLRC3	6.8574	6.07041	-0.786995	1.38055e-15	9.77558e-14
		CCDC88B	8.91116	8.27967	-0.631497	8.33441e-08	1.24869e-06
		FAM107A	8.27297	7.45819	-0.814785	1.58632e-09	3.72207e-08
		CX3CR1	5.7867	5.16325	-0.623449	6.70559e-06	5.34649e-05
		RHOH	6.56955	5.3626	-1.20695	4.10203e-14	2.16879e-12
		RAB31	9.14402	8.54305	-0.600968	2.82336e-07	3.6428e-06
		TNXB	8.20434	7.37475	-0.829594	7.16776e-06	5.63567e-05
		HJV	12.8546	11.8069	-1.04764	0.000825579	0.00297338
		GFRA2	6.66388	5.49286	-1.17102	2.92655e-15	1.96691e-13
		SLC16A4	6.77149	6.17598	-0.595514	0.000865639	0.00308775
		IL7R	8.37039	6.84134	-1.52906	3.92512e-12	1.52592e-10
		ATOH8	8.77099	8.13971	-0.631275	0.00604275	0.0154857
		ENHO	7.48239	6.62292	-0.859469	0.00375072	0.0105084
		INPP5D	9.22371	8.37385	-0.849851	3.08285e-18	4.95589e-16
		JMJD7-PLA2G4B	4.50682	5.25028	0.743466	0.000268548	0.0011745
		SIGLEC7	5.54842	4.3306	-1.21782	7.57596e-15	4.71852e-13
		ROR2	5.57831	4.93918	-0.63913	0.001752	0.00557415
		PARM1	7.65903	7.03505	-0.623987	1.85875e-06	1.8184e-05
		CXCL10	9.48275	8.67259	-0.810156	0.000134479	0.000664352
		GPRIN1	6.04107	6.73899	0.697916	4.65421e-05	0.00027301
		PTAFR	7.97684	7.17145	-0.805388	2.38668e-10	6.825e-09
		RNASE6	8.15042	7.06871	-1.0817	4.68403e-17	5.11204e-15
		CD52	8.46555	7.19565	-1.2699	4.08279e-16	3.4446e-14
		GPR183	7.32794	6.40378	-0.924162	5.80974e-08	9.09377e-07
		CCDC8	5.12004	4.53483	-0.585211	0.00322962	0.00931384
		ZEB2	9.18308	8.44761	-0.735464	1.99936e-09	4.63633e-08
		CKAP2L	6.24667	7.0259	0.779233	1.28859e-05	9.16264e-05
		BUB1	7.16108	7.84657	0.685487	9.57305e-05	0.000502564
		MT1E	11.2984	9.98033	-1.31809	0.000168291	0.000797924
		LDB2	8.93959	8.30538	-0.634209	1.2337e-08	2.34068e-07
		ROBO1	10.0957	10.7537	0.65799	0.000628453	0.00237638
		SERPINA6	14.3993	13.7752	-0.624133	8.9105e-06	6.76016e-05
		ADRA1B	7.71322	6.9949	-0.71832	0.000291634	0.00125835
		FABP4	7.6974	6.53362	-1.16378	9.34535e-07	1.02937e-05
		FOS	11.3367	10.5915	-0.745208	0.00100409	0.00349772
		TCAF2	6.77449	6.05848	-0.716011	5.45764e-06	4.53381e-05
		CD14	14.0505	13.2708	-0.779748	8.4204e-06	6.45419e-05
		EMB	7.64718	6.6572	-0.989982	1.47362e-10	4.33916e-09
		OSCAR	6.1157	5.30329	-0.812413	2.96276e-10	8.25411e-09
		FPR1	6.60671	5.27624	-1.33048	2.05838e-11	7.28764e-10
		SOX7	6.97187	6.35568	-0.616187	2.99549e-07	3.81933e-06
		GIMAP8	9.0796	8.23217	-0.847429	1.5683e-17	1.98473e-15
		UGT2B7	13.2525	12.3472	-0.905348	0.00023291	0.00104358
		LRG1	14.5018	13.7127	-0.789052	1.10025e-05	8.06441e-05
		PDE7B	6.70774	6.07823	-0.629509	3.05756e-06	2.76179e-05
		HOPX	6.48759	5.82073	-0.666858	1.48227e-08	2.75516e-07
		PTGER4	7.17506	6.34199	-0.833069	4.14408e-09	8.81895e-08
		FGG	18.1354	17.079	-1.05639	2.8092e-11	9.65844e-10
		FGA	18.9865	18.0043	-0.982198	3.28893e-10	9.05674e-09
		FGB	18.3787	17.2217	-1.157	1.38806e-10	4.10754e-09
		NMUR1	4.90128	3.98413	-0.917151	9.54926e-11	2.97377e-09
		PIK3CD	8.42539	7.45954	-0.965847	1.08914e-14	6.57688e-13
		P2RY6	6.25786	5.47958	-0.778276	1.90052e-07	2.57501e-06
		GPR34	6.72292	5.93251	-0.790411	8.94021e-09	1.76666e-07
		RASGRP4	5.76985	4.86878	-0.901075	2.44689e-16	2.18859e-14
		C3AR1	8.22291	7.27497	-0.947932	1.36575e-14	8.00344e-13
		MTBP	6.0881	6.68586	0.59776	1.31547e-07	1.86518e-06
		ISG20	9.54832	8.94293	-0.605381	1.68064e-06	1.67305e-05
		ID4	7.20953	6.35453	-0.854998	3.99452e-05	0.000238428
		CXCR6	6.97706	5.52576	-1.4513	3.52241e-17	4.02909e-15
		CLEC7A	6.89722	5.93397	-0.963246	1.13647e-10	3.48439e-09
		CLEC12A	5.328	4.02226	-1.30574	8.41862e-16	6.37885e-14
		IL16	8.38728	7.36005	-1.02723	4.05713e-23	5.36262e-20
		SYNPO2	8.65323	7.82819	-0.82505	2.23649e-09	5.17613e-08
		FGGY	11.4916	10.8825	-0.609067	0.00041965	0.00171493
		CTSW	7.37895	5.8873	-1.49165	1.09701e-20	5.42329e-18
		RASGRP1	5.85762	4.78819	-1.06943	2.92294e-12	1.15519e-10
		KLHL6	7.05921	6.18517	-0.87404	3.35902e-11	1.14168e-09
		THEMIS	4.81233	3.39227	-1.42005	5.36557e-15	3.43166e-13
		SLFN11	8.15622	7.55758	-0.598642	1.89787e-08	3.4156e-07
		MRGPRF	6.42574	5.70948	-0.716258	0.00396189	0.010999
		HPSE	6.43862	5.7788	-0.659825	1.68507e-07	2.32278e-06
		CYSLTR1	5.72508	4.7824	-0.942679	3.22364e-18	5.04585e-16
		PARP15	5.76363	5.14913	-0.614501	7.15549e-05	0.000391904
		C1QB	12.5145	11.1242	-1.39028	2.60566e-20	9.68653e-18
		C1QA	12.539	11.1677	-1.37131	4.49236e-21	2.32353e-18
		MST1	12.9921	12.3933	-0.598877	0.000183936	0.000858751
		PC	13.4372	12.8349	-0.602291	2.12223e-05	0.000139867
		CD7	8.07335	7.11578	-0.957573	3.02141e-10	8.39783e-09
		C1QTNF1	9.77515	9.02681	-0.748338	3.82298e-05	0.000230036
		NRROS	7.50269	6.66488	-0.837814	2.866e-19	7.64645e-17
		SELP	6.36579	4.92458	-1.4412	1.43337e-11	5.24657e-10
		PHLDA3	9.1544	8.24994	-0.904462	6.8281e-05	0.000377625
		PODN	7.7622	6.49028	-1.27192	1.54225e-06	1.56541e-05
		EXO1	6.39528	7.09351	0.698235	0.00014836	0.000722427
		CNTNAP2	7.31809	7.9718	0.653707	0.00196207	0.00610696
		CMKLR1	8.55856	7.42193	-1.13664	2.99308e-21	1.69551e-18
		SLCO2A1	8.6651	7.60451	-1.06059	1.4608e-07	2.04926e-06
		P2RY14	4.71988	3.94888	-0.771001	2.39467e-09	5.46774e-08
		SLC22A1	12.2729	10.601	-1.67187	7.6603e-06	5.95601e-05
		UBE2C	7.85577	8.51184	0.656071	0.0012842	0.00429004
		PHYHD1	8.8493	8.11348	-0.735819	0.00133032	0.00442051
		CCNE2	4.96821	5.69704	0.728835	1.33109e-06	1.389e-05
		APOF	11.2795	9.79338	-1.48611	2.96843e-06	2.6915e-05
		TBC1D10C	8.08325	7.22517	-0.858081	2.19082e-11	7.71066e-10
		LRRC25	8.00552	7.14983	-0.855693	3.99074e-13	1.79147e-11
		UCP2	10.432	9.404	-1.02803	1.02876e-18	1.97389e-16
		SFN	7.47174	8.81184	1.3401	1.49366e-05	0.000103728
		MSRA	10.4748	9.85021	-0.624629	1.7224e-07	2.36875e-06
		ETV4	7.62564	8.29866	0.673026	0.00683174	0.0171493
		A2M	16.4113	15.5389	-0.872468	2.28124e-05	0.000149026
		CRYBG2	5.79703	6.59215	0.795116	2.88003e-05	0.000182045
		CLEC14A	9.67799	9.02478	-0.653211	3.62215e-11	1.21721e-09
		KBTBD11	7.27074	6.60973	-0.661013	0.0177067	0.0375605
		B3GNT5	6.84986	7.63428	0.784427	0.000411694	0.00168996
		LRRC37A	2.07974	2.99097	0.911226	8.19537e-08	1.23408e-06
		BASP1	8.31426	6.91984	-1.39443	3.58413e-15	2.36871e-13
		FUT2	4.84252	5.4884	0.645885	0.00280307	0.00825788
		HIC1	7.79372	7.1858	-0.607921	2.23564e-08	3.94003e-07
		SAMD9L	8.34879	7.72632	-0.622469	2.12817e-06	2.03838e-05
		CD163	10.3124	9.06351	-1.24887	3.02314e-15	2.00912e-13
		CD163L1	7.69557	7.08402	-0.611548	1.86054e-05	0.000125756
		CCDC184	4.00831	3.23133	-0.776981	2.12116e-08	3.76056e-07
		ADAMTSL1	6.6846	6.06184	-0.622762	0.000326584	0.00138851
		ALS2CL	9.5787	10.2086	0.62995	1.65538e-06	1.65344e-05
		ZC3H12D	5.36857	4.74072	-0.627853	9.38362e-06	7.06951e-05
		GLDC	11.5756	10.9714	-0.60429	0.000167611	0.000795649
		KLHL11	5.04947	5.68366	0.634188	5.65495e-05	0.000321718
		CD28	6.43753	5.62086	-0.816664	3.39786e-10	9.27087e-09
		KCTD12	10.007	9.11288	-0.894139	4.95597e-13	2.16751e-11
		THBD	8.91985	8.14648	-0.773375	2.97216e-08	5.06544e-07
		ERFE	4.76036	5.35863	0.598269	0.000206653	0.000942616
		GIMAP7	8.67906	7.91666	-0.762409	6.20056e-15	3.90274e-13
		HLA-DQB1	10.8343	9.51203	-1.32225	7.62236e-16	5.88802e-14
		EGR3	5.58751	4.66569	-0.921815	3.07704e-07	3.91074e-06
		CIITA	8.7871	8.06566	-0.721445	6.00464e-10	1.56304e-08
		TPPP2	5.44136	4.78445	-0.656906	0.00488791	0.0130315
		PCED1B	7.5578	6.89652	-0.661283	9.1072e-07	1.00687e-05
		B3GNT3	6.79624	7.90112	1.10488	0.000132832	0.000657037
		GPBAR1	6.06469	5.02161	-1.04308	7.18554e-10	1.84223e-08
		SSC5D	6.495	5.76785	-0.727146	0.000447789	0.00180085
		SEPTIN1	7.75874	7.07436	-0.684389	1.0207e-13	4.97631e-12
		F2	15.951	15.3142	-0.636806	0.000189194	0.000878816
		HCLS1	10.4121	9.33283	-1.07925	3.66606e-23	5.36262e-20
		CYP8B1	12.7663	11.5167	-1.24962	0.000954663	0.00335203
		GAS1	5.72032	4.68048	-1.03984	1.18974e-06	1.2603e-05
		TSPYL5	6.15737	5.40623	-0.75114	1.5963e-09	3.73077e-08
		PRF1	8.47661	6.99122	-1.48539	1.13641e-27	1.35188e-23
		TMEM45A	9.8466	9.20004	-0.646557	0.00814044	0.0198603
		RNF135	8.06557	7.39338	-0.672194	5.06909e-08	8.08337e-07
		P2RY13	6.59807	5.28926	-1.3088	1.81949e-17	2.2314e-15
		SLC9A9	7.54783	6.75526	-0.792577	2.53315e-11	8.73461e-10
		TIGIT	6.57859	5.11678	-1.46181	5.51008e-14	2.83757e-12
		P2RY8	7.09249	6.24399	-0.848501	9.34292e-12	3.5172e-10
		UNC5C	5.75097	5.13474	-0.616229	0.000198537	0.000913302
		C1S	16.5371	15.8979	-0.639251	1.45124e-06	1.49471e-05
		GLTPD2	10.1067	9.12569	-0.981058	3.63262e-07	4.5584e-06
		NXPH4	4.83329	5.62227	0.788981	0.0247629	0.0495757
		BGN	13.1579	12.3466	-0.811349	1.92073e-05	0.00012931
		FES	10.0663	9.40774	-0.658538	2.28124e-05	0.000149026
		SPNS3	5.0609	4.2351	-0.825793	2.02902e-07	2.72737e-06
		CSF1R	10.3977	9.35527	-1.04238	1.13323e-15	8.32152e-14
		NDN	7.77986	7.11622	-0.663636	1.36539e-06	1.41982e-05
		HOXB4	5.4252	4.67478	-0.750413	6.91272e-11	2.19876e-09
		PAPPA	4.34177	3.68108	-0.660689	0.00212911	0.00654638
		VMO1	7.14545	6.49722	-0.648236	2.00064e-08	3.57352e-07
		LCK	7.83254	6.42157	-1.41097	1.13973e-20	5.42329e-18
		SLC25A18	10.7185	9.86802	-0.850508	5.12042e-05	0.000296267
		SLC8A1	7.08373	6.2554	-0.828329	2.96825e-11	1.01175e-09
		NEB	7.59718	8.18827	0.591097	0.0195844	0.04073
		TMEM119	6.55451	5.6419	-0.912612	0.000149575	0.000727156
		GPR132	6.01435	4.92653	-1.08783	1.22141e-12	5.18926e-11
		TENT5C	8.81193	8.04201	-0.769921	1.22452e-05	8.78585e-05
		ACSM5	11.147	10.4002	-0.746815	0.0100745	0.0235919
		TNFAIP8L3	6.69607	6.01564	-0.680431	0.0172272	0.0367332
		FAM167B	8.07641	7.31026	-0.766151	3.14626e-14	1.71688e-12
		ACSM2A	12.8773	11.939	-0.938317	4.35974e-05	0.000257899
		LIN9	6.8264	7.45228	0.625882	1.05961e-09	2.599e-08
		IQGAP3	8.12107	8.98835	0.86728	1.10743e-06	1.18259e-05
		SH2D1A	5.86408	4.29506	-1.56903	2.63815e-19	7.29848e-17
		ADAP2	8.28817	7.6302	-0.657962	1.29063e-11	4.73868e-10
		SLIT3	7.85837	7.09293	-0.76544	8.96712e-07	9.96012e-06
		KNTC1	8.26146	8.85225	0.590785	1.24746e-05	8.92352e-05
		SOCS3	10.4133	9.69756	-0.715726	3.29058e-05	0.000203667
		LPAR5	5.86967	5.06911	-0.800567	2.72473e-08	4.67052e-07
		STING1	9.34357	8.58314	-0.760433	2.0274e-14	1.17078e-12
		PDE4B	8.36791	7.5725	-0.795411	2.48031e-07	3.24596e-06
		OSBP2	6.51057	7.32781	0.817243	8.05857e-08	1.21656e-06
		FMNL1	8.61953	7.97821	-0.641326	3.33618e-08	5.62142e-07
		INPP5J	4.17933	4.89845	0.719124	0.000153279	0.000740621
		GP1BA	4.78763	4.03556	-0.752066	4.46321e-10	1.1825e-08
		PDE6G	5.67579	4.64321	-1.03258	1.32498e-15	9.49519e-14
		SNAI3	5.16117	4.4398	-0.721373	4.35653e-11	1.4356e-09
		SRL	4.33459	3.4288	-0.905788	3.8788e-11	1.28889e-09
		IKZF1	7.98117	6.7887	-1.19246	1.06621e-17	1.39381e-15
		EVI2B	7.97314	6.81159	-1.16155	3.68523e-18	5.47994e-16
		NPIPB4	4.05882	4.92382	0.864998	9.06543e-05	0.000479939
		IFITM1	9.58046	8.66726	-0.913205	1.03814e-08	2.00808e-07
		C16orf54	6.12073	4.84151	-1.27922	9.22735e-19	1.86048e-16
		CD300LF	6.06704	5.11446	-0.952583	2.45772e-12	9.84412e-11
		CYP4F2	11.6457	10.9755	-0.670157	0.000645029	0.00242135
		KIF18B	6.5386	7.34881	0.810209	5.67935e-05	0.000322952
		THBS2	7.85456	6.84673	-1.00784	0.00166352	0.00532828
		NUDT17	5.2752	5.88586	0.610663	6.6683e-07	7.70904e-06
		CD300E	5.43453	4.44146	-0.993074	5.75807e-11	1.85631e-09
		GNG2	8.01378	7.29963	-0.714153	2.4855e-13	1.15498e-11
		INSIG1	14.2565	13.5822	-0.674304	0.000168974	0.000800843
		ARHGAP30	9.11314	8.12909	-0.984047	7.83616e-19	1.60722e-16
		PDE2A	8.68247	7.82547	-0.856992	2.94346e-10	8.23892e-09
		CXCR3	6.14199	4.9017	-1.24029	4.95597e-13	2.16751e-11
		LILRB4	8.1103	7.09235	-1.01795	6.67243e-13	2.88637e-11
		TRABD2A	6.71938	6.00421	-0.715166	0.00280307	0.00825788
		ERCC6L	4.80959	5.50529	0.695705	6.97511e-05	0.000384504
		TNFRSF18	5.55953	4.82355	-0.73598	5.32361e-05	0.000305351
		SERPINA11	12.484	11.4648	-1.01924	2.61042e-05	0.000167315
		KANK3	7.55874	6.8944	-0.664339	4.89971e-12	1.88023e-10
		CYP4A11	13.5861	12.5538	-1.0323	0.000317806	0.00135749
		LILRA5	5.87449	4.62651	-1.24798	1.20292e-14	7.19095e-13
		MT1X	9.70584	8.73837	-0.967468	0.00166352	0.00532828
		GCNT1	6.46772	5.86327	-0.604444	1.90903e-08	3.43049e-07
		FPR3	8.45513	7.57004	-0.885084	4.29747e-11	1.42007e-09
		C11orf96	8.63994	7.77796	-0.86198	4.59011e-07	5.54355e-06
		KCNJ11	5.63858	6.29529	0.656714	0.000437663	0.00176729
		GJA4	9.27537	8.60619	-0.669187	2.42457e-09	5.52543e-08
		TRPV2	8.46712	7.755	-0.712121	9.06908e-16	6.74286e-14
		ADH1A	13.7069	12.7638	-0.943135	0.000172429	0.000813974
		SEMA4D	8.34131	7.69869	-0.642622	1.29101e-06	1.3567e-05
		TMEM220	10.6409	10.0006	-0.640291	8.62139e-06	6.5828e-05
		COL14A1	9.67061	8.60074	-1.06987	1.70627e-06	1.69148e-05
		MESP2	4.43221	5.05162	0.619415	0.00282171	0.00830662
		SELL	7.76105	6.82949	-0.931562	3.57285e-11	1.20404e-09
		HBA2	7.7411	6.91439	-0.826713	4.12212e-06	3.52529e-05
		HACD4	6.45114	5.59768	-0.853455	6.6854e-14	3.3987e-12
		APOD	5.79412	5.10737	-0.686753	1.30661e-05	9.27415e-05
		PLAC9	6.98134	6.17257	-0.808769	3.55525e-09	7.73186e-08
		HLA-DRB1	13.2548	12.0264	-1.22844	2.12011e-16	1.92526e-14
		S100A4	9.65991	8.74689	-0.913017	2.54859e-10	7.21858e-09
		SEMA4A	7.18782	6.51246	-0.675358	3.07266e-06	2.77122e-05
		RYR1	5.2921	4.45799	-0.834112	9.1566e-10	2.29804e-08
		SULT1A1	11.7196	10.9132	-0.806345	1.8035e-06	1.77309e-05
		FAM72A	2.9253	3.7961	0.870804	1.26493e-05	9.02137e-05
		LAMA2	7.76383	6.6275	-1.13634	0.000162919	0.000777724
		XRCC2	5.49389	6.30134	0.807449	2.95382e-06	2.6803e-05
		ADH1B	15.5442	14.6279	-0.91627	0.00279379	0.00824076
		TLR7	5.44615	4.51063	-0.935527	2.0242e-08	3.59939e-07
		HSH2D	6.84372	6.09149	-0.752229	0.000135587	0.000668994
		HLA-DQA1	11.0531	9.70809	-1.34499	2.62446e-18	4.50019e-16
		TMEM26	5.04338	4.2511	-0.792286	1.81084e-08	3.2838e-07
		GAL3ST4	6.28525	5.69007	-0.59518	0.000308045	0.00132149
		FAM110D	5.91362	5.2944	-0.619214	1.07751e-07	1.55748e-06
		SERPINA1	19.9082	19.2809	-0.627366	4.58693e-06	3.88648e-05
		DACT3	6.1158	5.48805	-0.627753	0.000105375	0.000545019
		C5AR1	8.55304	7.85035	-0.702693	1.83223e-08	3.30746e-07
		MAP3K5	9.19588	8.52082	-0.675057	0.000212518	0.000964194
		OGDHL	11.6577	10.8665	-0.791197	4.04739e-05	0.00024098
		STMN3	7.38316	6.76158	-0.621574	3.4236e-06	3.03481e-05
		SPN	7.60712	6.51362	-1.0935	1.4734e-16	1.42501e-14
		GZMM	6.16747	4.89465	-1.27281	1.53099e-18	2.84572e-16
		MPEG1	10.2321	9.11247	-1.11959	1.46029e-19	4.45427e-17
		PDCD1LG2	5.95364	4.59481	-1.35883	5.10635e-19	1.16818e-16
		CFD	7.92083	6.95386	-0.966976	3.09642e-12	1.21568e-10
		ADAMTSL2	9.52567	8.76226	-0.763414	0.00131169	0.00436716
		ADH4	13.9488	12.5606	-1.38815	0.000141259	0.000693526
		CSF2RA	5.9045	5.29409	-0.610403	6.65555e-05	0.000370147
		CARD11	7.04777	6.18888	-0.85889	5.45224e-10	1.43495e-08
		MT1F	9.16237	7.79124	-1.37113	2.10311e-05	0.000138992
		HLA-DRB5	11.4406	10.2143	-1.22627	2.29957e-11	7.97542e-10
		CNGA1	8.6834	7.77744	-0.905967	0.000426119	0.00173066
		ARMH1	6.37516	5.75527	-0.619896	1.07487e-05	7.91744e-05
		DDX39B	10.0243	10.6142	0.589991	1.28601e-08	2.42832e-07
		AKR1C4	12.4825	11.7482	-0.734363	0.000192261	0.000888209
		STK39	7.7655	8.42074	0.655247	2.64572e-05	0.000169121
		TAT	13.8961	12.548	-1.34816	6.59896e-05	0.000367343
		RCSD1	8.72207	7.88446	-0.83761	4.25706e-16	3.56634e-14
		ZNF521	6.18825	5.48345	-0.704798	2.97943e-07	3.81111e-06
		CD247	7.50565	6.29102	-1.21463	2.73016e-22	2.31985e-19
		SUCNR1	7.01713	6.42393	-0.593196	6.00576e-05	0.000338921
		GJC2	4.5271	3.80299	-0.724113	8.69236e-05	0.000463074
		CD3E	8.64073	7.1746	-1.46614	7.22043e-19	1.50692e-16
		SFMBT2	7.16797	6.49508	-0.672898	1.74812e-08	3.17976e-07
		ITPRIPL1	5.18953	4.48554	-0.703991	3.6264e-10	9.80447e-09
		MFAP3L	9.21562	8.54612	-0.6695	0.009008	0.0216265
		COX20	3.38316	4.08069	0.697532	6.88397e-08	1.05667e-06
		CHML	8.34195	8.95442	0.612471	1.50368e-06	1.5394e-05
		CR1	5.76096	4.17891	-1.58206	5.07259e-16	4.19052e-14
		FCGR3A	10.4671	9.31584	-1.15124	1.10222e-14	6.62224e-13
		GGTA1	8.35594	7.30077	-1.05517	4.94216e-25	1.17584e-21
		TMEM273	7.88817	7.16222	-0.725951	9.01934e-12	3.41701e-10
		HLA-DOA	8.98218	7.63201	-1.35017	3.84506e-19	9.33486e-17
		HLA-DMA	10.9477	10.182	-0.765699	1.54479e-08	2.86243e-07
		HLA-DRA	13.7784	12.6218	-1.15662	1.36925e-15	9.75368e-14
		SP5	6.92606	7.61669	0.690629	0.00242857	0.00733256
		ZBTB12	6.05574	6.72315	0.667415	1.02487e-07	1.49045e-06
		CARD16	7.7457	6.91946	-0.826241	8.23203e-14	4.08034e-12
		MSH5	4.50213	5.5145	1.01237	1.26452e-10	3.83744e-09
		APOM	13.5379	12.8953	-0.642587	0.00154117	0.00500104
		AIF1	9.76086	8.63095	-1.12991	3.08888e-20	1.05982e-17
		LST1	8.56792	7.48416	-1.08376	2.44686e-17	2.88196e-15
		LILRB3	7.31907	6.50526	-0.813809	2.14166e-12	8.60717e-11
		DDR1	9.27969	9.98338	0.703686	3.64238e-05	0.000220957
		PNMA8B	4.94616	4.17366	-0.772503	8.70209e-10	2.19788e-08
		LRRC10B	3.87926	3.26554	-0.613715	0.000452934	0.00181724
		MT1A	7.92187	7.06221	-0.859665	0.0149544	0.0326538
		CFI	11.7493	11.1328	-0.616585	9.20887e-06	6.97762e-05
		DPF3	5.94284	5.35516	-0.587686	0.00666691	0.0168136
		GIMAP1	7.91572	6.86903	-1.04669	5.06259e-26	3.01123e-22
		LTC4S	5.93063	5.25162	-0.679007	1.01365e-08	1.96711e-07
		LCAT	11.1277	9.9726	-1.15511	2.26188e-08	3.98038e-07
		GPSM3	9.19628	8.2527	-0.943576	1.00118e-18	1.95246e-16
		DDX47	3.05336	3.72269	0.66933	3.34935e-05	0.000206338
		CLDN9	5.54033	6.13357	0.593246	0.000645029	0.00242135
		C19orf38	6.27424	5.48303	-0.791213	4.60961e-14	2.40508e-12
		ANG	13.1223	12.2455	-0.876798	2.25961e-06	2.14185e-05
		EML6	5.75448	6.50794	0.753455	1.74103e-06	1.72021e-05
		MS4A4E	4.08266	3.16296	-0.919707	2.90523e-10	8.15108e-09
		GCGR	9.34552	7.8127	-1.53282	5.58235e-05	0.000318349
		HLA-DPB1	12.3797	11.1652	-1.21452	3.29985e-20	1.09042e-17
		SRRM5	3.09107	3.77214	0.681078	8.46023e-06	6.48055e-05
		LTB	8.32909	7.47854	-0.850545	2.21495e-06	2.10456e-05
		ORM2	14.9154	14.1626	-0.752808	1.11056e-05	8.10005e-05
		ORM1	16.6012	15.8647	-0.736497	3.2328e-05	0.000200717
		HLA-DPA1	12.3097	11.0478	-1.26191	5.84398e-16	4.6973e-14
		HLA-DQB2	7.34705	6.33735	-1.0097	1.4608e-07	2.04926e-06
		PINLYP	4.57855	3.9591	-0.619451	9.1023e-09	1.78681e-07
		NFAM1	7.84674	6.77932	-1.06742	2.01219e-15	1.38364e-13
		ZNF853	5.8407	5.13271	-0.707991	2.6757e-06	2.4732e-05
		KIFC1	8.03813	8.77126	0.733127	5.3698e-05	0.000307555
		APOBEC3G	7.92218	6.99548	-0.926696	3.18674e-13	1.45247e-11
		LILRA2	5.77057	4.63227	-1.1383	1.77999e-15	1.23109e-13
		LY6G5B	3.75897	4.56521	0.806245	2.52657e-08	4.38135e-07
		PNMA2	4.49818	3.88765	-0.610522	0.00107113	0.00369231
		HLA-DOB	5.28458	4.37437	-0.910214	1.32433e-06	1.38316e-05
		EGFL8	3.02904	3.62812	0.599085	0.000117867	0.000594632
		INMT	8.45785	7.08488	-1.37297	1.60635e-09	3.74688e-08
		PLEKHO2	9.94871	9.3462	-0.602513	1.62448e-12	6.78064e-11
		HOGA1	9.31391	8.60303	-0.710878	0.000322795	0.00137535
		HLA-DMB	9.43585	8.44987	-0.985987	3.18674e-13	1.45247e-11
		RTL5	7.59381	6.68675	-0.907052	3.16731e-08	5.37495e-07
		GSTA1	14.2925	13.1027	-1.18982	0.000238524	0.00106552
		LILRA6	5.70324	4.80768	-0.895557	1.40373e-12	5.90063e-11
		APOBEC3C	8.54107	7.58559	-0.955483	2.09227e-14	1.19662e-12
		HBB	9.20448	8.13247	-1.07201	2.99549e-07	3.81933e-06
		ADH1C	13.3738	12.5319	-0.841849	0.00507594	0.0134275
		ECSCR	5.03161	4.41118	-0.620434	8.86406e-08	1.30665e-06
		YJEFN3	5.0756	5.74507	0.669474	2.47147e-06	2.30232e-05
		GPR162	7.00388	6.07542	-0.928462	1.62895e-08	2.99506e-07
		MEX3A	7.06384	7.77541	0.711572	9.73891e-07	1.06484e-05
		CYP2A6	13.0726	11.5629	-1.50971	0.000736888	0.0027064
		HP	18.3558	16.7872	-1.56866	4.04387e-09	8.6366e-08
		RNASE4	8.0215	7.28871	-0.732789	1.13674e-05	8.24047e-05
		AC107871.1	2.86821	3.61482	0.746608	9.88068e-06	7.38784e-05
		MRC1	10.0119	8.55585	-1.45602	6.84337e-16	5.32083e-14
		TEN1-CDK3	3.19024	3.80733	0.61709	1.44631e-05	0.000101267
		HPR	13.4073	12.3353	-1.07209	0.000180264	0.000843598
		SPON1	6.25316	5.64234	-0.610813	0.00517238	0.0136341
		AARSD1	3.86694	4.45813	0.591192	5.91169e-07	6.9082e-06
		CCL5	9.95833	8.42023	-1.5381	2.32571e-21	1.38333e-18
		MILR1	6.15813	5.29423	-0.863904	5.76821e-15	3.64993e-13
		ADRA2B	6.61052	5.88904	-0.721476	2.68899e-06	2.48163e-05
		CCL16	11.4506	10.4029	-1.04769	0.00389869	0.0108488
		CCL4	7.80958	6.53287	-1.27671	5.06168e-17	5.47397e-15
		CCL18	6.84578	5.41017	-1.4356	6.63802e-11	2.12274e-09
		UHRF1	6.67861	7.30165	0.623032	0.00188314	0.00591234
		CCL4L2	6.83063	5.99536	-0.835263	1.7799e-07	2.43376e-06
		CCL3	5.08047	4.21781	-0.862657	1.2337e-08	2.34068e-07
		SRD5A2	8.8412	7.929	-0.912203	0.00496548	0.0131969
		ZNF229	4.96348	5.69647	0.732985	0.000439336	0.00177284
		ADORA3	5.71259	5.00577	-0.706828	1.83093e-06	1.79709e-05
		PRR33	4.41056	3.5853	-0.825263	1.08681e-09	2.66022e-08
		TBCE	4.21087	4.94252	0.731646	4.23785e-10	1.13544e-08
		AL357556.3	2.73733	3.44372	0.706387	8.62139e-06	6.5828e-05

## Sheet: S5 risk GSEA
		Supplementary Table S5. GSEA enrichment analysis of the DEGs between high-risk and low-risk subpopulations.
		follow link to MSigDB	GS	GS DETAILS	SIZE	ES	NES	NOM p-val	FDR q-val	FWER p-val	RANK AT MAX	LEADING EDGE
		1	KEGG_NATURAL_KILLER_CELL_MEDIATED_CYTOTOXICITY	Details ...	114	-0.63	-2.28	0	0.001	0.001	1324	tags=39%, list=8%, signal=41%
		2	KEGG_CELL_ADHESION_MOLECULES_CAMS	Details ...	129	-0.64	-2.23	0	0.002	0.003	2008	tags=43%, list=11%, signal=49%
		3	KEGG_COMPLEMENT_AND_COAGULATION_CASCADES	Details ...	69	-0.73	-2.16	0	0.003	0.006	2637	tags=65%, list=15%, signal=76%
		4	KEGG_INTESTINAL_IMMUNE_NETWORK_FOR_IGA_PRODUCTION	Details ...	43	-0.84	-2.13	0	0.003	0.008	1537	tags=67%, list=9%, signal=74%
		5	KEGG_HEMATOPOIETIC_CELL_LINEAGE	Details ...	82	-0.66	-2.08	0.002	0.006	0.019	3436	tags=62%, list=20%, signal=77%
		6	KEGG_ASTHMA	Details ...	24	-0.85	-2.06	0	0.008	0.026	1605	tags=75%, list=9%, signal=82%
		7	KEGG_CHEMOKINE_SIGNALING_PATHWAY	Details ...	181	-0.53	-2.04	0.002	0.009	0.033	2234	tags=38%, list=13%, signal=43%
		8	KEGG_VIRAL_MYOCARDITIS	Details ...	68	-0.62	-2.04	0.002	0.008	0.035	2395	tags=51%, list=14%, signal=59%
		9	KEGG_CYTOKINE_CYTOKINE_RECEPTOR_INTERACTION	Details ...	230	-0.57	-2.03	0	0.008	0.039	2183	tags=38%, list=12%, signal=43%
		10	KEGG_PRION_DISEASES	Details ...	34	-0.61	-2	0.002	0.009	0.049	2140	tags=44%, list=12%, signal=50%
		11	KEGG_TRYPTOPHAN_METABOLISM	Details ...	40	-0.68	-2	0.002	0.009	0.052	3208	tags=55%, list=18%, signal=67%
		12	KEGG_TYPE_I_DIABETES_MELLITUS	Details ...	39	-0.8	-1.99	0.002	0.009	0.058	1965	tags=69%, list=11%, signal=78%
		13	KEGG_AUTOIMMUNE_THYROID_DISEASE	Details ...	34	-0.85	-1.98	0	0.009	0.059	1965	tags=85%, list=11%, signal=96%
		14	KEGG_ANTIGEN_PROCESSING_AND_PRESENTATION	Details ...	64	-0.72	-1.98	0.004	0.009	0.061	1965	tags=63%, list=11%, signal=70%
		15	KEGG_LEISHMANIA_INFECTION	Details ...	68	-0.64	-1.98	0.008	0.008	0.061	1626	tags=43%, list=9%, signal=47%
		16	KEGG_ALLOGRAFT_REJECTION	Details ...	33	-0.87	-1.97	0	0.008	0.068	1965	tags=88%, list=11%, signal=99%
		17	KEGG_GRAFT_VERSUS_HOST_DISEASE	Details ...	36	-0.85	-1.95	0.002	0.009	0.076	1965	tags=86%, list=11%, signal=97%
		18	KEGG_PRIMARY_IMMUNODEFICIENCY	Details ...	34	-0.77	-1.89	0.002	0.018	0.149	1863	tags=71%, list=11%, signal=79%
		19	KEGG_SYSTEMIC_LUPUS_ERYTHEMATOSUS	Details ...	115	-0.54	-1.86	0.014	0.023	0.196	1619	tags=31%, list=9%, signal=34%
		20	KEGG_GLYCINE_SERINE_AND_THREONINE_METABOLISM	Details ...	31	-0.64	-1.8	0.016	0.038	0.304	3943	tags=68%, list=23%, signal=87%
		21	KEGG_GLYOXYLATE_AND_DICARBOXYLATE_METABOLISM	Details ...	15	-0.65	-1.8	0.006	0.038	0.309	2157	tags=53%, list=12%, signal=61%
		22	KEGG_ARGININE_AND_PROLINE_METABOLISM	Details ...	54	-0.53	-1.8	0.014	0.036	0.31	2380	tags=39%, list=14%, signal=45%
		23	KEGG_T_CELL_RECEPTOR_SIGNALING_PATHWAY	Details ...	105	-0.49	-1.8	0.008	0.035	0.312	1317	tags=28%, list=8%, signal=30%
		24	KEGG_ARACHIDONIC_ACID_METABOLISM	Details ...	55	-0.47	-1.79	0	0.035	0.319	4335	tags=55%, list=25%, signal=72%
		25	KEGG_B_CELL_RECEPTOR_SIGNALING_PATHWAY	Details ...	74	-0.49	-1.79	0.006	0.036	0.328	2195	tags=32%, list=13%, signal=37%
		26	KEGG_CYTOSOLIC_DNA_SENSING_PATHWAY	Details ...	40	-0.5	-1.65	0.03	0.098	0.623	1283	tags=23%, list=7%, signal=24%
		27	KEGG_LEUKOCYTE_TRANSENDOTHELIAL_MIGRATION	Details ...	112	-0.43	-1.65	0.015	0.099	0.645	1054	tags=21%, list=6%, signal=22%

## Sheet: S6 VNN
		Supplementary Table S6. The intersection of the drugs was predicted using the R package "pRRophetic" and the cMAP website.
		cMAP	pRRophetic	VNN
		Purvalanol-a	A.770041	Camptothecin
		Topotecan	ABT.263	Vorinostat
		Apicidin	AICAR	Etoposide
		ISOX	AKT.inhibitor.VIII
		JAK3-inhibitor-VI	AMG.706
		CD-437	AP.24534
		NCH-51	Axitinib
		Lestaurtinib	AZD.0530
		Amsacrine	AZD6244
		Camptothecin	AZD6482
		Aminopurvalanol-a	AZD7762
		Scriptaid	AZD8055
		THM-I-94	BI.D1870
		HC-toxin	BMS.536924
		Teniposide	BX.795
		Z-leu3-VS	Camptothecin
		Tunicamycin	CEP.701
		Chromomycin-a3	CGP.60474
		Vorinostat	CI.1040
		NSC-632839	Cisplatin
		PHA-793887	CMK
		Trichostatin-a	Cyclopamine
		Importazole	Dasatinib
		Dorsomorphin	DMOG
		Everolimus	Docetaxel
		Doxorubicin	EHT.1864
		Thiostrepton	Elesclomol
		SN-38	Erlotinib
		Triclosan	Etoposide
		Malonoben	GDC.0449
		BRD-K53780220	GDC0941
		BRD-K77681376	GNF.2
		Panobinostat	GW.441756
		WT-171	JNJ.26854165
		ZG-10	JNK.9L
		Puromycin	Metformin
		Idarubicin	Methotrexate
		CGP-71683	MG.132
		Cyclosporin-a	Nilotinib
		JTC-801	NU.7441
		Irinotecan	Nutlin.3a
		LKK-2-inhibitor-V	NVP.BEZ235
		Rottlerin	NVP.TAE684
		Celastrol	OSI.906
		SB-218078	Parthenolide
		CCCP	Pazopanib
		Pidorubicine	PD.173074
		Tyrphostin-AG-1478	PD.0325901
		NSC-3852	PD.0332991
		Bisindolylmaleimide-ix	PF.02341066
		VU-0418946-1	PF.4708671
		Selamectin	PLX4720
		MG-132	Pyrimethamine
		LDN-193189	Rapamycin
		Manumycin-a	RDEA119
		Mitomycin-c	SB590885
		Pyrvinium-pamoate	Sunitinib
		Tegaserod	Temsirolimus
		Etoposide	TW.37
		Ryuvidine	Thapsigargin
		BX-795	Vinblastine
		Clotrimazole	Vinorelbine
		Pirarubicin	Vorinostat
		AG-592	VX.702
		Rhodomyrtoxin-b	WH.4.023
		Cucurbitacin-i	WO2009093972
		Bithionol
		BMS-345541

## Sheet: S6 LinkedOmics
		Supplementary Table S7. 1136 Co-expressed genes that were significantly related to PRF1.
		Query	Statistic	P-value	FDR (BH)
		PLEKHA6	-0.326647	1.13e-10	2.22e-09
		TRPS1	0.300176	3.66e-09	6.41e-08
		CASS4	0.30025	3.63e-09	6.36e-08
		CXCL14	0.300435	3.54e-09	6.22e-08
		GPR15	0.300447	3.54e-09	6.22e-08
		C11orf63	0.301005	3.3e-09	5.8e-08
		IL12A	0.301414	3.13e-09	5.52e-08
		SPSB4	0.301522	3.09e-09	5.45e-08
		C6orf115	0.301807	2.98e-09	5.26e-08
		ORAI2	0.301852	2.97e-09	5.23e-08
		CX3CR1	0.302117	2.87e-09	5.07e-08
		CD40	0.302477	2.74e-09	4.85e-08
		SPG20	0.302529	2.72e-09	4.82e-08
		MAF	0.302828	2.62e-09	4.65e-08
		XYLT1	0.302999	2.57e-09	4.55e-08
		FABP3	0.303217	2.5e-09	4.43e-08
		WDFY2	0.303285	2.48e-09	4.4e-08
		KIAA1949	0.303381	2.45e-09	4.35e-08
		SYNGR3	0.303402	2.44e-09	4.34e-08
		PADI4	0.303594	2.38e-09	4.24e-08
		IFI35	0.304008	2.26e-09	4.03e-08
		WISP2	0.304134	2.22e-09	3.97e-08
		RPH3A	0.304135	2.22e-09	3.97e-08
		CHST12	0.30422	2.2e-09	3.93e-08
		TMPRSS13	0.304557	2.11e-09	3.77e-08
		BCAT1	0.304585	2.1e-09	3.76e-08
		TPSB2	0.304587	2.1e-09	3.76e-08
		C21orf91	0.304754	2.06e-09	3.69e-08
		MS4A14	0.305	1.99e-09	3.58e-08
		SOCS3	0.305047	1.98e-09	3.56e-08
		TMEM106A	0.305296	1.92e-09	3.45e-08
		SIGLEC12	0.305665	1.83e-09	3.29e-08
		SMOC2	0.305747	1.81e-09	3.26e-08
		TGFB1	0.30578	1.8e-09	3.25e-08
		DISC1	0.305889	1.78e-09	3.21e-08
		LOC154761	0.305909	1.77e-09	3.21e-08
		RNASET2	0.306049	1.74e-09	3.15e-08
		SOCS1	0.306265	1.7e-09	3.07e-08
		UBA7	0.306421	1.66e-09	3.01e-08
		NPC2	0.306759	1.59e-09	2.89e-08
		IL18R1	0.307015	1.54e-09	2.8e-08
		PML	0.307046	1.53e-09	2.79e-08
		PTGIR	0.307105	1.52e-09	2.77e-08
		IQSEC3	0.308398	1.29e-09	2.35e-08
		LHX6	0.308881	1.21e-09	2.21e-08
		EMR4P	0.308933	1.2e-09	2.19e-08
		SEC14L1	0.309473	1.12e-09	2.05e-08
		FAM198B	0.30948	1.12e-09	2.05e-08
		NTRK1	0.309663	1.1e-09	2e-08
		BOC	0.310307	1.01e-09	1.84e-08
		C5orf39	0.310872	9.36e-10	1.71e-08
		HRH1	0.310897	9.33e-10	1.71e-08
		IFI27L2	0.3111	9.09e-10	1.67e-08
		NOSTRIN	0.311508	8.62e-10	1.58e-08
		LXN	0.311834	8.26e-10	1.52e-08
		KIAA1644	0.311926	8.16e-10	1.5e-08
		GAL3ST4	0.311978	8.11e-10	1.49e-08
		ECSCR	0.312107	7.97e-10	1.47e-08
		CCL3L1	0.312121	7.96e-10	1.47e-08
		FOXP3	0.312149	7.93e-10	1.46e-08
		TPSAB1	0.312636	7.44e-10	1.37e-08
		LRCH2	0.312745	7.33e-10	1.36e-08
		HBD	0.31292	7.17e-10	1.33e-08
		PFN1	0.313015	7.08e-10	1.31e-08
		EFHD2	0.313279	6.84e-10	1.27e-08
		SPNS3	0.313494	6.65e-10	1.23e-08
		UNC45B	0.313591	6.56e-10	1.22e-08
		CHIT1	0.314072	6.16e-10	1.15e-08
		KLHDC7B	0.314234	6.03e-10	1.12e-08
		HOXC4	0.314624	5.73e-10	1.07e-08
		GHRL	0.315157	5.34e-10	9.96e-09
		CD300E	0.315189	5.32e-10	9.93e-09
		NCF2	0.315284	5.25e-10	9.81e-09
		LOC644538	0.31548	5.12e-10	9.57e-09
		RAB42	0.315621	5.02e-10	9.4e-09
		GNG11	0.315659	5e-10	9.36e-09
		BCAS4	0.31685	4.27e-10	8e-09
		RRN3P2	0.316956	4.21e-10	7.9e-09
		RLN2	0.31707	4.14e-10	7.79e-09
		DRAM1	0.317347	3.99e-10	7.51e-09
		IL27RA	0.317465	3.93e-10	7.4e-09
		FNBP1	0.317634	3.84e-10	7.24e-09
		TMEM200A	0.31789	3.71e-10	7.01e-09
		CD44	0.318142	3.59e-10	6.78e-09
		MSL3	0.318444	3.45e-10	6.52e-09
		MFAP5	0.318534	3.41e-10	6.45e-09
		SMPD3	0.318553	3.4e-10	6.44e-09
		SIGLEC6	0.318556	3.4e-10	6.44e-09
		DUSP4	0.318647	3.36e-10	6.37e-09
		CCND3	0.318853	3.27e-10	6.2e-09
		CYLD	0.319045	3.18e-10	6.05e-09
		IQGAP1	0.319198	3.12e-10	5.93e-09
		IFI44	0.319439	3.02e-10	5.75e-09
		ELF4	0.319529	2.98e-10	5.69e-09
		IL6	0.320283	2.69e-10	5.14e-09
		APOBEC3A	0.320688	2.55e-10	4.87e-09
		IGSF21	0.321225	2.37e-10	4.54e-09
		ID3	0.321463	2.3e-10	4.4e-09
		FZD2	0.321695	2.23e-10	4.27e-09
		DGKZ	0.321824	2.19e-10	4.2e-09
		ANK1	0.321874	2.17e-10	4.17e-09
		KIR3DX1	0.322124	2.1e-10	4.04e-09
		CEBPE	0.322704	1.94e-10	3.73e-09
		LOC282997	0.322789	1.92e-10	3.7e-09
		SLC1A3	0.322906	1.89e-10	3.64e-09
		CAPZB	0.323588	1.72e-10	3.32e-09
		RARRES1	0.323868	1.66e-10	3.2e-09
		XAF1	0.323877	1.66e-10	3.2e-09
		LFNG	0.32448	1.52e-10	2.95e-09
		CCDC109B	0.324663	1.49e-10	2.88e-09
		IFI30	0.32472	1.48e-10	2.86e-09
		AICDA	0.324772	1.46e-10	2.84e-09
		INPP5K	0.325144	1.39e-10	2.7e-09
		RSAD2	0.325155	1.39e-10	2.7e-09
		PSME2	0.325252	1.37e-10	2.67e-09
		GRASP	0.325351	1.35e-10	2.63e-09
		PAX5	0.325356	1.35e-10	2.63e-09
		TCF4	0.325399	1.34e-10	2.62e-09
		HIC1	0.325784	1.28e-10	2.49e-09
		SKAP1	0.325856	1.26e-10	2.47e-09
		CCL21	0.325978	1.24e-10	2.43e-09
		TLR10	0.326592	1.14e-10	2.23e-09
		MX2	0.326943	1.09e-10	2.13e-09
		JPH4	0.32699	1.08e-10	2.12e-09
		ICAM3	0.327113	1.06e-10	2.09e-09
		NLRP2	0.327136	1.06e-10	2.08e-09
		TUBA1A	0.327259	1.04e-10	2.05e-09
		PMP22	0.327265	1.04e-10	2.05e-09
		GRK5	0.327359	1.03e-10	2.03e-09
		LYN	0.327416	1.02e-10	2.01e-09
		FAM18A	0.327624	9.89e-11	1.96e-09
		B3GALT2	0.327776	9.69e-11	1.92e-09
		MOBKL2A	0.328638	8.6e-11	1.7e-09
		CCL2	0.32886	8.33e-11	1.65e-09
		TRPC2	0.329016	8.16e-11	1.62e-09
		CASP4	0.329261	7.88e-11	1.57e-09
		VMO1	0.329812	7.3e-11	1.45e-09
		CLEC2D	0.330613	6.53e-11	1.3e-09
		CSF2RA	0.330633	6.51e-11	1.3e-09
		CLIC5	0.330949	6.23e-11	1.24e-09
		FCAR	0.331003	6.18e-11	1.24e-09
		NLRP1	0.331304	5.93e-11	1.19e-09
		SERPINB9	0.331361	5.88e-11	1.18e-09
		C1orf59	0.331747	5.57e-11	1.12e-09
		SPIB	0.331906	5.45e-11	1.09e-09
		LOC100192379	0.332272	5.17e-11	1.04e-09
		CXCL12	0.332459	5.04e-11	1.01e-09
		CADM3	0.332527	4.99e-11	1e-09
		FABP5	0.333239	4.51e-11	9.09e-10
		PRR5L	0.333283	4.49e-11	9.04e-10
		CD22	0.333426	4.4e-11	8.87e-10
		NRP2	0.333854	4.14e-11	8.36e-10
		UTS2	0.333961	4.08e-11	8.24e-10
		CBFA2T3	0.334056	4.02e-11	8.14e-10
		DENND2D	0.334264	3.9e-11	7.91e-10
		AFAP1L2	0.334475	3.79e-11	7.69e-10
		VAMP5	0.334653	3.69e-11	7.5e-10
		PDE4D	0.334667	3.69e-11	7.5e-10
		CEACAM3	0.334873	3.58e-11	7.29e-10
		STYK1	0.33493	3.55e-11	7.24e-10
		SELP	0.334944	3.55e-11	7.23e-10
		D4S234E	0.335189	3.42e-11	6.99e-10
		CTRL	0.335744	3.16e-11	6.46e-10
		FXYD5	0.335965	3.07e-11	6.27e-10
		ABR	0.336038	3.03e-11	6.21e-10
		DSE	0.336143	2.99e-11	6.13e-10
		PPM1M	0.33653	2.83e-11	5.8e-10
		RNASE1	0.336951	2.66e-11	5.47e-10
		PLAUR	0.33769	2.4e-11	4.92e-10
		FCGR2B	0.337967	2.3e-11	4.74e-10
		PARM1	0.338056	2.27e-11	4.68e-10
		TNFSF12	0.338291	2.2e-11	4.53e-10
		FAR1	0.338682	2.08e-11	4.29e-10
		CHN1	0.338702	2.07e-11	4.28e-10
		CMTM3	0.338855	2.03e-11	4.19e-10
		ENG	0.339457	1.86e-11	3.85e-10
		CYBA	0.33957	1.83e-11	3.79e-10
		NOD1	0.339881	1.75e-11	3.63e-10
		C13orf15	0.340075	1.7e-11	3.53e-10
		IKZF2	0.340431	1.61e-11	3.35e-10
		CLEC1A	0.340701	1.55e-11	3.23e-10
		CD1E	0.340916	1.5e-11	3.13e-10
		LOC550643	0.340936	1.5e-11	3.13e-10
		EVL	0.341269	1.43e-11	2.98e-10
		C22orf34	0.341296	1.42e-11	2.97e-10
		GPA33	0.341493	1.38e-11	2.89e-10
		LOC645431	0.341673	1.35e-11	2.82e-10
		SH2D3C	0.341968	1.29e-11	2.71e-10
		CTSC	0.342172	1.25e-11	2.63e-10
		ADAM8	0.342294	1.23e-11	2.59e-10
		NTNG2	0.342459	1.2e-11	2.53e-10
		YPEL4	0.342513	1.19e-11	2.51e-10
		CMTM7	0.343572	1.02e-11	2.15e-10
		IRAK3	0.343623	1.01e-11	2.14e-10
		UBASH3B	0.344303	9.17e-12	1.94e-10
		LYPD5	0.344307	9.16e-12	1.94e-10
		NMI	0.344737	8.6e-12	1.82e-10
		HLA-L	0.344822	8.5e-12	1.8e-10
		ADAM28	0.345098	8.16e-12	1.73e-10
		FAM26E	0.345186	8.05e-12	1.71e-10
		IL12RB2	0.345491	7.7e-12	1.64e-10
		C7orf23	0.345723	7.44e-12	1.58e-10
		IL21	0.346383	6.75e-12	1.44e-10
		GPR31	0.346475	6.66e-12	1.42e-10
		KIR2DL1	0.347309	5.88e-12	1.26e-10
		CAMKK1	0.347595	5.64e-12	1.2e-10
		LOC374443	0.348027	5.29e-12	1.13e-10
		LILRP2	0.348079	5.25e-12	1.12e-10
		OSM	0.348081	5.24e-12	1.12e-10
		PSME1	0.348508	4.92e-12	1.06e-10
		NEGR1	0.349148	4.47e-12	9.61e-11
		ATP8A1	0.34978	4.07e-12	8.75e-11
		LRRN3	0.349922	3.98e-12	8.58e-11
		CCL17	0.350651	3.57e-12	7.7e-11
		GPRIN3	0.350897	3.44e-12	7.43e-11
		KCNMA1	0.350916	3.43e-12	7.41e-11
		LAT2	0.35163	3.08e-12	6.66e-11
		IRF9	0.351897	2.96e-12	6.41e-11
		LOC283663	0.351942	2.94e-12	6.37e-11
		CDC42EP3	0.352338	2.77e-12	6.01e-11
		EGR3	0.352537	2.69e-12	5.84e-11
		APOL1	0.352842	2.57e-12	5.58e-11
		ADORA3	0.352898	2.54e-12	5.54e-11
		FAM46C	0.353326	2.38e-12	5.2e-11
		FAM115C	0.353458	2.34e-12	5.1e-11
		FSD1	0.353965	2.16e-12	4.73e-11
		WNT10B	0.354434	2.01e-12	4.41e-11
		CLEC17A	0.354682	1.94e-12	4.25e-11
		C2orf65	0.354706	1.93e-12	4.24e-11
		KCNMB1	0.354785	1.91e-12	4.19e-11
		RNF175	0.355406	1.74e-12	3.81e-11
		IL1B	0.355413	1.74e-12	3.81e-11
		BCORL2	0.355599	1.69e-12	3.71e-11
		SH3BP1	0.355848	1.62e-12	3.58e-11
		FAM129C	0.355905	1.61e-12	3.55e-11
		IL29	0.356014	1.58e-12	3.5e-11
		PPM1K	0.356295	1.52e-12	3.35e-11
		HMOX1	0.356466	1.48e-12	3.27e-11
		GAPT	0.356721	1.42e-12	3.15e-11
		PLD4	0.357045	1.35e-12	3e-11
		HK1	0.357197	1.32e-12	2.93e-11
		FAM167B	0.357918	1.18e-12	2.63e-11
		CCDC136	0.358204	1.13e-12	2.52e-11
		GPR25	0.358354	1.1e-12	2.46e-11
		HOXA1	0.358604	1.06e-12	2.37e-11
		POMC	0.35883	1.03e-12	2.29e-11
		PLEKHA2	0.359078	9.87e-13	2.21e-11
		ANK2	0.359936	8.64e-13	1.94e-11
		GJD3	0.360032	8.52e-13	1.91e-11
		RCBTB2	0.360465	7.96e-13	1.79e-11
		RGL1	0.360778	7.58e-13	1.7e-11
		TRAF1	0.36093	7.41e-13	1.67e-11
		PRKAR2B	0.361398	6.89e-13	1.55e-11
		ARPC2	0.361444	6.84e-13	1.54e-11
		MSX2P1	0.362524	5.77e-13	1.3e-11
		CABP4	0.36269	5.63e-13	1.27e-11
		IL3RA	0.362693	5.62e-13	1.27e-11
		TRAFD1	0.362956	5.4e-13	1.22e-11
		ZNF385A	0.363251	5.15e-13	1.17e-11
		PIP4K2A	0.364225	4.42e-13	1e-11
		ICAM2	0.364417	4.29e-13	9.74e-12
		SIRPD	0.365208	3.78e-13	8.61e-12
		BTN1A1	0.365616	3.55e-13	8.08e-12
		CALHM2	0.365667	3.52e-13	8.02e-12
		HDAC9	0.365894	3.39e-13	7.75e-12
		PHOSPHO1	0.366175	3.25e-13	7.42e-12
		SLFN11	0.366536	3.07e-13	7.01e-12
		EGR2	0.366562	3.05e-13	6.99e-12
		RELT	0.367021	2.84e-13	6.51e-12
		KLF2	0.367281	2.72e-13	6.25e-12
		ENTPD1	0.367436	2.66e-13	6.1e-12
		HOXB2	0.367477	2.64e-13	6.07e-12
		KLHL14	0.368193	2.35e-13	5.42e-12
		PLSCR3	0.368248	2.33e-13	5.38e-12
		GSDMA	0.369028	2.06e-13	4.76e-12
		SFMBT2	0.369103	2.04e-13	4.7e-12
		CSK	0.369482	1.92e-13	4.43e-12
		CORO7	0.369521	1.9e-13	4.41e-12
		FCRLA	0.370182	1.71e-13	3.97e-12
		ARHGAP31	0.370547	1.61e-13	3.75e-12
		C1orf127	0.371411	1.4e-13	3.26e-12
		GPR82	0.372038	1.27e-13	2.95e-12
		DENND3	0.372446	1.19e-13	2.77e-12
		GMIP	0.372493	1.18e-13	2.75e-12
		S1PR5	0.372565	1.16e-13	2.72e-12
		PPP2R2B	0.372684	1.14e-13	2.67e-12
		ATP8B4	0.372924	1.1e-13	2.57e-12
		CCL24	0.373182	1.05e-13	2.47e-12
		GYPE	0.37435	8.71e-14	2.04e-12
		PIP5K1B	0.374409	8.63e-14	2.03e-12
		LOC653786	0.375031	7.79e-14	1.83e-12
		MMP9	0.375671	7.02e-14	1.65e-12
		ASPHD2	0.375916	6.74e-14	1.59e-12
		RAMP3	0.376395	6.23e-14	1.47e-12
		RAB39	0.37654	6.08e-14	1.44e-12
		PLAU	0.376826	5.8e-14	1.37e-12
		FAM49A	0.377216	5.44e-14	1.29e-12
		TNFRSF4	0.377786	4.96e-14	1.18e-12
		GRAP	0.37785	4.9e-14	1.16e-12
		CD97	0.378728	4.24e-14	1.01e-12
		CLEC12B	0.378905	4.12e-14	9.8e-13
		FMNL3	0.379304	3.85e-14	9.18e-13
		RHOG	0.380282	3.28e-14	7.81e-13
		FAM129A	0.380309	3.26e-14	7.79e-13
		EMILIN2	0.380385	3.22e-14	7.7e-13
		GSN	0.380651	3.08e-14	7.38e-13
		C17orf66	0.381231	2.8e-14	6.7e-13
		HLA-C	0.38127	2.78e-14	6.67e-13
		ACVRL1	0.381692	2.59e-14	6.22e-13
		RTN1	0.381792	2.55e-14	6.12e-13
		CRYBB1	0.381822	2.53e-14	6.1e-13
		CD83	0.381983	2.46e-14	5.95e-13
		BET3L	0.38202	2.45e-14	5.92e-13
		RASSF5	0.382459	2.28e-14	5.5e-13
		C5AR1	0.383012	2.07e-14	5.02e-13
		PIK3R3	0.383387	1.95e-14	4.72e-13
		OSTF1	0.383466	1.92e-14	4.66e-13
		TLR2	0.383486	1.92e-14	4.65e-13
		JAK2	0.384073	1.73e-14	4.22e-13
		TRIM69	0.384473	1.62e-14	3.95e-13
		C15orf53	0.384751	1.55e-14	3.77e-13
		CLEC6A	0.386121	1.23e-14	2.99e-13
		LAP3	0.386514	1.15e-14	2.8e-13
		LMO2	0.387732	9.32e-15	2.28e-13
		GNAI2	0.387881	9.08e-15	2.23e-13
		MEF2C	0.388181	8.63e-15	2.12e-13
		GYPC	0.388734	7.85e-15	1.93e-13
		KRT36	0.388788	7.78e-15	1.91e-13
		VIM	0.388813	7.74e-15	1.91e-13
		GPR84	0.388986	7.52e-15	1.85e-13
		HCP5	0.389011	7.48e-15	1.85e-13
		PDE6B	0.389031	7.46e-15	1.84e-13
		LILRA3	0.389062	7.42e-15	1.84e-13
		NELL2	0.389117	7.35e-15	1.82e-13
		SH3BGRL	0.389149	7.31e-15	1.81e-13
		VCAM1	0.389421	6.98e-15	1.73e-13
		SLC31A2	0.389917	6.41e-15	1.59e-13
		CD1B	0.389986	6.33e-15	1.58e-13
		SLC2A3	0.390019	6.29e-15	1.57e-13
		BLK	0.390705	5.59e-15	1.4e-13
		LOXL3	0.391345	5.01e-15	1.25e-13
		GBGT1	0.39138	4.98e-15	1.25e-13
		PLA2G4A	0.391514	4.86e-15	1.22e-13
		HSH2D	0.391941	4.52e-15	1.13e-13
		SCML4	0.391964	4.5e-15	1.13e-13
		TNFSF12-TNFSF13	0.392153	4.35e-15	1.09e-13
		HLA-G	0.392588	4.04e-15	1.02e-13
		IL24	0.392946	3.79e-15	9.56e-14
		MLKL	0.393479	3.46e-15	8.73e-14
		C9orf139	0.393505	3.44e-15	8.7e-14
		TNFRSF13C	0.393579	3.4e-15	8.6e-14
		SLC4A8	0.393767	3.29e-15	8.33e-14
		CD163L1	0.393796	3.27e-15	8.3e-14
		MICAL1	0.39407	3.12e-15	7.92e-14
		GALNT6	0.394319	2.99e-15	7.6e-14
		PREX1	0.394398	2.94e-15	7.5e-14
		HTRA4	0.394475	2.9e-15	7.41e-14
		CRIP1	0.394749	2.77e-15	7.07e-14
		AIM1	0.394825	2.73e-15	6.99e-14
		MOBKL2C	0.394839	2.73e-15	6.98e-14
		CCR4	0.394867	2.71e-15	6.95e-14
		P2RY12	0.395543	2.41e-15	6.19e-14
		C5orf56	0.395681	2.35e-15	6.05e-14
		FUT8	0.396515	2.03e-15	5.23e-14
		ISG20	0.396569	2.01e-15	5.18e-14
		GAS7	0.39771	1.64e-15	4.24e-14
		OAS2	0.39896	1.32e-15	3.41e-14
		LOC389634	0.399229	1.26e-15	3.25e-14
		LRRK1	0.399235	1.26e-15	3.25e-14
		STAB1	0.399546	1.19e-15	3.08e-14
		RUFY4	0.399881	1.12e-15	2.91e-14
		DDX26B	0.400914	9.31e-16	2.42e-14
		SIGLECP3	0.401103	9e-16	2.34e-14
		HOXB4	0.401488	8.4e-16	2.19e-14
		SIGLEC14	0.401616	8.21e-16	2.14e-14
		RAB31	0.401618	8.21e-16	2.14e-14
		IFI44L	0.402025	7.63e-16	2e-14
		LBH	0.402284	7.28e-16	1.91e-14
		MAX	0.402538	6.96e-16	1.83e-14
		GPR34	0.403014	6.39e-16	1.68e-14
		BEND4	0.403184	6.19e-16	1.63e-14
		ZC3H12D	0.403599	5.75e-16	1.51e-14
		TMEM155	0.403629	5.72e-16	1.51e-14
		NLRP7	0.404234	5.13e-16	1.35e-14
		PARP15	0.404303	5.06e-16	1.34e-14
		MRC1	0.404345	5.02e-16	1.33e-14
		TRERF1	0.404363	5.01e-16	1.33e-14
		DARC	0.404908	4.54e-16	1.21e-14
		HTR7	0.404937	4.51e-16	1.2e-14
		APOL4	0.405198	4.31e-16	1.15e-14
		HCG11	0.406678	3.29e-16	8.77e-15
		F13A1	0.406713	3.27e-16	8.73e-15
		PSMB8	0.407274	2.95e-16	7.89e-15
		LAYN	0.407277	2.95e-16	7.89e-15
		CCL22	0.407323	2.92e-16	7.84e-15
		PTAFR	0.407656	2.75e-16	7.39e-15
		SLC7A8	0.40794	2.61e-16	7.03e-15
		TLR4	0.408563	2.33e-16	6.28e-15
		SIGLEC16	0.409027	2.14e-16	5.77e-15
		RNF166	0.409774	1.87e-16	5.04e-15
		TRPM2	0.409933	1.81e-16	4.9e-15
		KCNA6	0.410876	1.52e-16	4.12e-15
		APOL3	0.410935	1.51e-16	4.08e-15
		STAT4	0.411569	1.34e-16	3.64e-15
		IFITM1	0.411607	1.33e-16	3.62e-15
		CCR8	0.411616	1.33e-16	3.61e-15
		GPBAR1	0.41169	1.31e-16	3.57e-15
		VWF	0.412674	1.09e-16	2.98e-15
		C4orf50	0.41279	1.07e-16	2.92e-15
		BCL2	0.413003	1.03e-16	2.81e-15
		IL5RA	0.413605	9.18e-17	2.51e-15
		PLA2G7	0.414083	8.39e-17	2.3e-15
		SP110	0.414584	7.64e-17	2.1e-15
		CLEC4D	0.41489	7.22e-17	1.99e-15
		REC8	0.415223	6.78e-17	1.87e-15
		TMEM149	0.415445	6.5e-17	1.79e-15
		GP1BA	0.41559	6.33e-17	1.75e-15
		BTN3A3	0.415712	6.19e-17	1.71e-15
		FCHO1	0.41739	4.51e-17	1.25e-15
		TNF	0.41783	4.15e-17	1.15e-15
		GIMAP2	0.418007	4.01e-17	1.12e-15
		LGALS9	0.418235	3.84e-17	1.07e-15
		CD1C	0.418298	3.8e-17	1.06e-15
		RASGRP2	0.418395	3.73e-17	1.04e-15
		SIRPB2	0.41843	3.7e-17	1.04e-15
		LTB	0.419819	2.85e-17	7.96e-16
		PTPRO	0.419942	2.78e-17	7.79e-16
		GSTP1	0.419968	2.77e-17	7.76e-16
		SLC37A2	0.419976	2.76e-17	7.76e-16
		WNT1	0.420438	2.53e-17	7.12e-16
		RGS13	0.420519	2.49e-17	7.02e-16
		RYR1	0.420841	2.34e-17	6.61e-16
		TM6SF1	0.421575	2.04e-17	5.75e-16
		HLA-F	0.421927	1.9e-17	5.38e-16
		GPR114	0.422243	1.79e-17	5.07e-16
		TNS4	0.422656	1.65e-17	4.69e-16
		TMSL3	0.422744	1.63e-17	4.62e-16
		FAIM2	0.423358	1.44e-17	4.11e-16
		PDE4B	0.424408	1.18e-17	3.36e-16
		CNRIP1	0.424442	1.17e-17	3.35e-16
		ANXA1	0.424776	1.1e-17	3.14e-16
		GNB4	0.425026	1.05e-17	3e-16
		HLA-H	0.425875	8.88e-18	2.55e-16
		FAM55C	0.426175	8.38e-18	2.4e-16
		ADD2	0.426394	8.03e-18	2.31e-16
		GLIPR1	0.427284	6.75e-18	1.94e-16
		PATL2	0.427437	6.55e-18	1.89e-16
		CCL23	0.427551	6.41e-18	1.85e-16
		XCR1	0.428358	5.47e-18	1.58e-16
		TXK	0.428472	5.35e-18	1.55e-16
		FCGR2A	0.428475	5.35e-18	1.55e-16
		IRF8	0.429712	4.19e-18	1.22e-16
		SAMD9	0.4298	4.12e-18	1.2e-16
		GBP6	0.430478	3.61e-18	1.05e-16
		FCRL4	0.431922	2.71e-18	7.91e-17
		BTN3A2	0.432615	2.36e-18	6.9e-17
		CLNK	0.433413	2.02e-18	5.9e-17
		ITGAD	0.433484	1.99e-18	5.82e-17
		HOPX	0.433916	1.82e-18	5.35e-17
		CARD17	0.435071	1.45e-18	4.25e-17
		RUNX2	0.435288	1.39e-18	4.08e-17
		ARL4C	0.435657	1.29e-18	3.79e-17
		LPAR6	0.435708	1.27e-18	3.76e-17
		CCL19	0.435958	1.21e-18	3.58e-17
		NMUR1	0.436246	1.14e-18	3.39e-17
		MTHFD2	0.436359	1.12e-18	3.31e-17
		UNC13D	0.437117	9.6e-19	2.85e-17
		CD274	0.438166	7.77e-19	2.31e-17
		FCER2	0.43819	7.73e-19	2.3e-17
		GCNT1	0.438394	7.41e-19	2.21e-17
		PTK2B	0.439372	6.08e-19	1.82e-17
		HMHA1	0.439675	5.72e-19	1.71e-17
		ANKRD58	0.439798	5.58e-19	1.67e-17
		TAP2	0.440526	4.81e-19	1.44e-17
		TMEM26	0.440837	4.51e-19	1.36e-17
		BANK1	0.440957	4.4e-19	1.33e-17
		RGS1	0.442073	3.5e-19	1.06e-17
		ETS1	0.443521	2.6e-19	7.86e-18
		INSL3	0.443764	2.48e-19	7.48e-18
		IL4I1	0.444093	2.31e-19	7e-18
		SLC7A7	0.44435	2.19e-19	6.65e-18
		HPSE	0.444747	2.02e-19	6.14e-18
		PRAM1	0.445126	1.87e-19	5.68e-18
		WNT10A	0.44527	1.81e-19	5.52e-18
		HLA-A	0.445368	1.78e-19	5.42e-18
		DOK1	0.445439	1.75e-19	5.35e-18
		C19orf35	0.445668	1.67e-19	5.11e-18
		ZCCHC18	0.447117	1.24e-19	3.79e-18
		MSR1	0.447507	1.14e-19	3.5e-18
		STAC3	0.447507	1.14e-19	3.5e-18
		PBX4	0.447509	1.14e-19	3.5e-18
		NHLRC4	0.447764	1.08e-19	3.33e-18
		AMICA1	0.44777	1.08e-19	3.33e-18
		PLTP	0.447805	1.07e-19	3.31e-18
		FCRL1	0.447843	1.06e-19	3.29e-18
		KIR2DS4	0.44785	1.06e-19	3.29e-18
		ASCL2	0.448012	1.03e-19	3.19e-18
		C14orf64	0.448667	8.94e-20	2.78e-18
		GFRA2	0.449283	7.86e-20	2.45e-18
		GPR141	0.44958	7.38e-20	2.3e-18
		OTOA	0.450085	6.64e-20	2.08e-18
		MEFV	0.450292	6.35e-20	1.99e-18
		TOX	0.450354	6.27e-20	1.97e-18
		GFI1	0.451435	4.99e-20	1.57e-18
		SYT11	0.452102	4.33e-20	1.36e-18
		ANKRD22	0.45293	3.64e-20	1.15e-18
		MARCO	0.453232	3.41e-20	1.08e-18
		P2RY8	0.453289	3.37e-20	1.07e-18
		NECAP2	0.453611	3.15e-20	9.97e-19
		CXCL13	0.455009	2.34e-20	7.41e-19
		SDC3	0.45588	1.94e-20	6.16e-19
		CDHR1	0.456235	1.8e-20	5.71e-19
		CPNE5	0.45627	1.78e-20	5.68e-19
		GPR183	0.456706	1.62e-20	5.18e-19
		AKAP5	0.457075	1.5e-20	4.79e-19
		CPVL	0.459351	9.16e-21	2.94e-19
		2022-03-01	0.460637	6.93e-21	2.22e-19
		IL12B	0.460668	6.88e-21	2.21e-19
		IL7R	0.460903	6.54e-21	2.1e-19
		ADCY7	0.46091	6.53e-21	2.1e-19
		CNR2	0.460967	6.45e-21	2.08e-19
		KLRG1	0.461257	6.05e-21	1.96e-19
		TNFRSF9	0.461421	5.84e-21	1.89e-19
		P2RY14	0.461765	5.42e-21	1.76e-19
		NAGK	0.46205	5.09e-21	1.65e-19
		FAM105A	0.462278	4.84e-21	1.58e-19
		TCL1A	0.462532	4.58e-21	1.49e-19
		HCG26	0.462672	4.44e-21	1.45e-19
		KIR3DL1	0.462963	4.17e-21	1.36e-19
		LAIR2	0.463068	4.07e-21	1.33e-19
		IFI16	0.463205	3.95e-21	1.3e-19
		UBE2L6	0.463879	3.41e-21	1.12e-19
		TNFAIP8	0.464003	3.31e-21	1.09e-19
		STAT1	0.464667	2.86e-21	9.44e-20
		TMEM173	0.466271	2.01e-21	6.63e-20
		CFD	0.466734	1.81e-21	5.99e-20
		JSRP1	0.467249	1.61e-21	5.35e-20
		DOCK10	0.467611	1.49e-21	4.95e-20
		VSIG4	0.46771	1.46e-21	4.85e-20
		CSF3R	0.467893	1.4e-21	4.66e-20
		ZEB2	0.46856	1.21e-21	4.02e-20
		LRRC8C	0.468828	1.14e-21	3.79e-20
		AMPD1	0.469112	1.07e-21	3.57e-20
		SLC12A3	0.469678	9.38e-22	3.15e-20
		CARD9	0.469942	8.84e-22	2.97e-20
		PECAM1	0.470007	8.72e-22	2.93e-20
		HLA-DQB2	0.470195	8.35e-22	2.82e-20
		CD101	0.472188	5.33e-22	1.8e-20
		APOB48R	0.472318	5.17e-22	1.75e-20
		SIGLEC8	0.472539	4.92e-22	1.67e-20
		SNAI3	0.473643	3.83e-22	1.3e-20
		NCRNA00158	0.473828	3.67e-22	1.25e-20
		OSCAR	0.47385	3.65e-22	1.24e-20
		PDE1B	0.475002	2.81e-22	9.59e-21
		TLR7	0.475011	2.8e-22	9.58e-21
		GPR85	0.475513	2.5e-22	8.56e-21
		IKZF3	0.475992	2.24e-22	7.68e-21
		LILRA1	0.476063	2.2e-22	7.57e-21
		DOCK11	0.476917	1.81e-22	6.24e-21
		LILRA4	0.476961	1.79e-22	6.18e-21
		AXL	0.47698	1.79e-22	6.17e-21
		TSHR	0.477855	1.46e-22	5.05e-21
		TNFRSF18	0.478126	1.37e-22	4.75e-21
		VILL	0.478533	1.25e-22	4.33e-21
		LIMD2	0.478792	1.18e-22	4.09e-21
		ETV7	0.479027	1.11e-22	3.88e-21
		CYSLTR1	0.479772	9.37e-23	3.27e-21
		S100B	0.47984	9.23e-23	3.23e-21
		ITGAL	0.479951	8.99e-23	3.15e-21
		HLA-B	0.480001	8.89e-23	3.12e-21
		BATF	0.480216	8.46e-23	2.97e-21
		TIMD4	0.480993	7.06e-23	2.48e-21
		TRIM22	0.481025	7.01e-23	2.47e-21
		ITPKB	0.482572	4.88e-23	1.72e-21
		DHRS9	0.482635	4.81e-23	1.7e-21
		STK17B	0.482799	4.63e-23	1.64e-21
		CD68	0.483436	3.99e-23	1.42e-21
		LDHB	0.483986	3.5e-23	1.25e-21
		MFNG	0.48401	3.48e-23	1.24e-21
		FUT7	0.484497	3.11e-23	1.11e-21
		IL15	0.484501	3.1e-23	1.11e-21
		STX11	0.484778	2.91e-23	1.04e-21
		FCRL2	0.485628	2.38e-23	8.54e-22
		XCL1	0.485932	2.21e-23	7.96e-22
		CXorf65	0.486829	1.79e-23	6.45e-22
		BASP1	0.48776	1.43e-23	5.17e-22
		BATF2	0.48781	1.42e-23	5.12e-22
		BCL2A1	0.48787	1.4e-23	5.06e-22
		KCTD12	0.488557	1.19e-23	4.3e-22
		SLC38A5	0.488895	1.09e-23	3.98e-22
		EMP3	0.489299	9.93e-24	3.62e-22
		CETP	0.489463	9.55e-24	3.48e-22
		SEMA4A	0.48973	8.95e-24	3.27e-22
		LILRA2	0.489757	8.9e-24	3.26e-22
		ERMN	0.490177	8.04e-24	2.95e-22
		ITGAX	0.490731	7.04e-24	2.59e-22
		PTPN6	0.491244	6.22e-24	2.29e-22
		KIF19	0.491926	5.28e-24	1.95e-22
		ITPRIPL1	0.492149	5e-24	1.85e-22
		CXorf21	0.492479	4.62e-24	1.71e-22
		NLRP3	0.492769	4.31e-24	1.6e-22
		FLT3LG	0.494493	2.83e-24	1.05e-22
		CTSS	0.494956	2.53e-24	9.42e-23
		NLRC5	0.495288	2.33e-24	8.71e-23
		PIK3R6	0.496554	1.71e-24	6.4e-23
		LPAR5	0.49695	1.55e-24	5.82e-23
		CD5L	0.497545	1.34e-24	5.04e-23
		EPSTI1	0.498379	1.09e-24	4.11e-23
		IL18	0.498428	1.08e-24	4.07e-23
		LOC400696	0.49859	1.04e-24	3.92e-23
		BATF3	0.499039	9.29e-25	3.51e-23
		PSMB10	0.50035	6.71e-25	2.54e-23
		TNFSF8	0.500753	6.07e-25	2.3e-23
		P2RY6	0.500807	5.99e-25	2.28e-23
		CCRL2	0.500892	5.87e-25	2.23e-23
		CASP5	0.501654	4.85e-25	1.85e-23
		CCL13	0.501949	4.51e-25	1.72e-23
		KCNK6	0.50217	4.27e-25	1.63e-23
		C13orf18	0.502406	4.02e-25	1.54e-23
		FAM113B	0.502955	3.51e-25	1.35e-23
		GBP1	0.503588	2.99e-25	1.15e-23
		LILRA6	0.505826	1.7e-25	6.57e-24
		GRAP2	0.506637	1.39e-25	5.36e-24
		SYTL1	0.507596	1.09e-25	4.21e-24
		ATP1A3	0.507656	1.07e-25	4.16e-24
		KCNN4	0.507686	1.06e-25	4.13e-24
		MATK	0.507907	1e-25	3.92e-24
		CHST2	0.509759	6.26e-26	2.45e-24
		GPNMB	0.510304	5.44e-26	2.13e-24
		TNFRSF1B	0.510855	4.73e-26	1.85e-24
		LGALS2	0.511729	3.77e-26	1.48e-24
		FLJ40330	0.511742	3.76e-26	1.48e-24
		FMNL1	0.512032	3.49e-26	1.38e-24
		PIK3CG	0.512739	2.91e-26	1.15e-24
		DGKA	0.513313	2.51e-26	9.92e-25
		CD209	0.514241	1.97e-26	7.82e-25
		TAP1	0.51439	1.89e-26	7.53e-25
		P2RX1	0.514828	1.69e-26	6.74e-25
		ARHGEF6	0.515475	1.43e-26	5.7e-25
		IRF1	0.515527	1.41e-26	5.64e-25
		CCDC88B	0.515964	1.26e-26	5.04e-25
		TMIGD2	0.51659	1.07e-26	4.29e-25
		CEACAM4	0.516756	1.02e-26	4.11e-25
		CD19	0.516902	9.83e-27	3.97e-25
		PIM2	0.517616	8.15e-27	3.3e-25
		CCL18	0.517616	8.15e-27	3.3e-25
		C17orf60	0.518115	7.15e-27	2.9e-25
		C10orf54	0.518562	6.36e-27	2.58e-25
		ADAMDEC1	0.518822	5.93e-27	2.42e-25
		APOBEC3D	0.518965	5.71e-27	2.33e-25
		STAT5A	0.519288	5.25e-27	2.15e-25
		KIR2DL3	0.520247	4.07e-27	1.67e-25
		ITGB7	0.520978	3.35e-27	1.38e-25
		FAM92B	0.521442	2.96e-27	1.22e-25
		HLA-DRB6	0.521861	2.65e-27	1.09e-25
		GCET2	0.521996	2.56e-27	1.06e-25
		B2M	0.522134	2.47e-27	1.02e-25
		GLIPR2	0.522312	2.35e-27	9.76e-26
		CXCR4	0.523557	1.68e-27	7.01e-26
		KCNQ5	0.523747	1.6e-27	6.67e-26
		GTSF1L	0.524229	1.41e-27	5.88e-26
		AP1S2	0.524814	1.2e-27	5.03e-26
		SIGLEC11	0.525636	9.63e-28	4.04e-26
		FAM179A	0.525816	9.18e-28	3.86e-26
		FPR3	0.526343	7.96e-28	3.35e-26
		RASSF2	0.526519	7.59e-28	3.2e-26
		HLA-DQA2	0.527668	5.56e-28	2.35e-26
		DOCK8	0.528832	4.05e-28	1.72e-26
		MNDA	0.529913	3.01e-28	1.28e-26
		LILRB5	0.529951	2.98e-28	1.27e-26
		RILPL2	0.530312	2.7e-28	1.15e-26
		FGD3	0.530384	2.65e-28	1.13e-26
		KLRC4	0.53059	2.5e-28	1.07e-26
		PLB1	0.53227	1.58e-28	6.77e-27
		SEMA4D	0.532442	1.5e-28	6.47e-27
		TMEM71	0.532766	1.37e-28	5.93e-27
		LYL1	0.53368	1.07e-28	4.61e-27
		SIGLEC5	0.533761	1.04e-28	4.52e-27
		S100A4	0.534097	9.51e-29	4.13e-27
		RGS10	0.534792	7.84e-29	3.41e-27
		SLC8A1	0.534887	7.63e-29	3.33e-27
		ALOX5AP	0.53513	7.13e-29	3.12e-27
		FAM65B	0.536471	4.91e-29	2.15e-27
		CLEC4A	0.536602	4.73e-29	2.07e-27
		CCL8	0.536975	4.26e-29	1.87e-27
		ZNF683	0.537695	3.48e-29	1.53e-27
		FCGR1C	0.53779	3.39e-29	1.5e-27
		CEACAM21	0.538015	3.18e-29	1.41e-27
		CCL4L2	0.538079	3.12e-29	1.39e-27
		C19orf38	0.538253	2.97e-29	1.32e-27
		CHI3L2	0.538508	2.77e-29	1.23e-27
		CXCR5	0.53967	1.99e-29	8.91e-28
		FLI1	0.539876	1.88e-29	8.42e-28
		RARRES3	0.539892	1.87e-29	8.41e-28
		HLA-DOB	0.539932	1.85e-29	8.33e-28
		ADAP2	0.541951	1.04e-29	4.71e-28
		PPP1R16B	0.54202	1.02e-29	4.62e-28
		CXCL10	0.542123	9.94e-30	4.5e-28
		GNA15	0.542419	9.14e-30	4.15e-28
		ABCD2	0.542836	8.11e-30	3.69e-28
		SIGLEC10	0.543015	7.7e-30	3.51e-28
		C1orf54	0.543232	7.24e-30	3.31e-28
		KCNJ10	0.545599	3.67e-30	1.68e-28
		CCND2	0.546048	3.22e-30	1.48e-28
		RGS18	0.548106	1.77e-30	8.16e-29
		TMEM229B	0.549509	1.18e-30	5.44e-29
		NCR1	0.549676	1.12e-30	5.19e-29
		ZNF80	0.549744	1.1e-30	5.1e-29
		KLRF1	0.549779	1.09e-30	5.06e-29
		GIMAP8	0.550005	1.02e-30	4.75e-29
		ZBTB32	0.55028	9.41e-31	4.39e-29
		CLIC2	0.550498	8.82e-31	4.13e-29
		SLC9A9	0.550647	8.45e-31	3.96e-29
		KLRC2	0.550726	8.25e-31	3.88e-29
		RIPK3	0.550836	7.99e-31	3.76e-29
		CD28	0.551065	7.47e-31	3.53e-29
		POU2AF1	0.552891	4.36e-31	2.06e-29
		CD40LG	0.552913	4.33e-31	2.06e-29
		FYN	0.55316	4.03e-31	1.92e-29
		CAMK4	0.553547	3.59e-31	1.71e-29
		RASGRP4	0.553764	3.37e-31	1.61e-29
		KIAA0125	0.554289	2.88e-31	1.38e-29
		CD7	0.555019	2.32e-31	1.11e-29
		CERKL	0.555199	2.2e-31	1.06e-29
		STAP1	0.555815	1.83e-31	8.83e-30
		GIMAP7	0.556142	1.66e-31	8.02e-30
		SPIC	0.556289	1.59e-31	7.7e-30
		INPP4B	0.556318	1.57e-31	7.65e-30
		PTGER4	0.556934	1.31e-31	6.38e-30
		KIR3DL2	0.557604	1.07e-31	5.23e-30
		TTC16	0.55769	1.04e-31	5.11e-30
		SYK	0.557868	9.89e-32	4.85e-30
		CARD11	0.558895	7.26e-32	3.57e-30
		CLEC10A	0.558917	7.21e-32	3.56e-30
		AKNA	0.559086	6.85e-32	3.39e-30
		HLA-DMA	0.559387	6.26e-32	3.1e-30
		CD80	0.559424	6.19e-32	3.07e-30
		CD160	0.559689	5.71e-32	2.85e-30
		LAIR1	0.559697	5.7e-32	2.85e-30
		HLA-E	0.559915	5.33e-32	2.67e-30
		PSMB9	0.560365	4.65e-32	2.34e-30
		CD84	0.560516	4.45e-32	2.24e-30
		TRPV2	0.561205	3.61e-32	1.82e-30
		FPR1	0.561791	3.02e-32	1.53e-30
		FLT3	0.562158	2.7e-32	1.37e-30
		DNAJC5B	0.562212	2.65e-32	1.35e-30
		CLECL1	0.562361	2.54e-32	1.29e-30
		CD300C	0.563191	1.97e-32	1.01e-30
		SAMD9L	0.563352	1.87e-32	9.59e-31
		TBXAS1	0.563541	1.77e-32	9.08e-31
		GPR68	0.564093	1.49e-32	7.68e-31
		ITM2A	0.564116	1.48e-32	7.65e-31
		NLRC4	0.564198	1.45e-32	7.48e-31
		ITGA4	0.565785	8.87e-33	4.6e-31
		CCR7	0.566109	8.02e-33	4.17e-31
		MAL	0.566296	7.57e-33	3.95e-31
		LRRC25	0.566394	7.34e-33	3.84e-31
		EMR2	0.566863	6.35e-33	3.33e-31
		LOC100240735	0.566909	6.26e-33	3.29e-31
		LY75	0.567096	5.91e-33	3.11e-31
		NAPSB	0.56753	5.16e-33	2.73e-31
		MS4A1	0.567676	4.93e-33	2.61e-31
		C1orf200	0.56851	3.81e-33	2.02e-31
		PLAC8	0.56876	3.52e-33	1.88e-31
		FPR2	0.570264	2.2e-33	1.17e-31
		CLEC7A	0.570508	2.04e-33	1.09e-31
		FGFBP2	0.57098	1.76e-33	9.43e-32
		APOBEC3C	0.57099	1.75e-33	9.43e-32
		TNFSF13B	0.571044	1.72e-33	9.29e-32
		PLEKHO1	0.571958	1.29e-33	6.99e-32
		SIGLEC9	0.572052	1.25e-33	6.8e-32
		CLEC9A	0.572318	1.15e-33	6.27e-32
		FCGR1B	0.572585	1.06e-33	5.78e-32
		AGAP2	0.572706	1.02e-33	5.58e-32
		FCGR1A	0.573371	8.26e-34	4.53e-32
		PRDM8	0.573442	8.08e-34	4.44e-32
		FGR	0.574061	6.64e-34	3.66e-32
		PLEKHO2	0.574423	5.91e-34	3.27e-32
		ST8SIA1	0.574528	5.72e-34	3.17e-32
		RAB39B	0.575056	4.83e-34	2.69e-32
		ST8SIA4	0.575203	4.61e-34	2.57e-32
		TFEC	0.575564	4.11e-34	2.3e-32
		MCART6	0.575738	3.89e-34	2.18e-32
		IL10	0.575879	3.72e-34	2.09e-32
		SIDT1	0.576328	3.22e-34	1.82e-32
		PTPLAD2	0.577213	2.43e-34	1.37e-32
		KLHL6	0.5774	2.28e-34	1.3e-32
		HLA-DRB5	0.578405	1.65e-34	9.4e-33
		ARRDC5	0.579754	1.07e-34	6.1e-33
		PTCRA	0.580036	9.75e-35	5.58e-33
		CD200R1	0.580888	7.4e-35	4.25e-33
		ARL11	0.581234	6.61e-35	3.8e-33
		CCR1	0.582504	4.37e-35	2.52e-33
		DOK3	0.583453	3.2e-35	1.85e-33
		ATP2A3	0.583679	2.97e-35	1.73e-33
		EMB	0.584076	2.61e-35	1.52e-33
		TNIP3	0.584232	2.48e-35	1.45e-33
		LOC400759	0.585124	1.85e-35	1.08e-33
		LPXN	0.58544	1.66e-35	9.77e-34
		CXCL11	0.586376	1.22e-35	7.19e-34
		LILRB3	0.586413	1.21e-35	7.13e-34
		APOBEC3H	0.58709	9.63e-36	5.71e-34
		C3AR1	0.587691	7.88e-36	4.69e-34
		WDFY4	0.587759	7.71e-36	4.6e-34
		CD79B	0.58844	6.14e-36	3.67e-34
		LAX1	0.588444	6.13e-36	3.67e-34
		CD163	0.589102	4.92e-36	2.96e-34
		LY86	0.590697	2.88e-36	1.74e-34
		CD300A	0.590755	2.83e-36	1.71e-34
		RGL4	0.591474	2.22e-36	1.35e-34
		HK3	0.592243	1.71e-36	1.04e-34
		HAVCR2	0.592841	1.4e-36	8.54e-35
		EPB41L3	0.592862	1.39e-36	8.51e-35
		PVRIG	0.592998	1.33e-36	8.15e-35
		CARD16	0.593137	1.26e-36	7.8e-35
		GPR55	0.594184	8.86e-37	5.48e-35
		PTGDR	0.595869	4.98e-37	3.09e-35
		CSF2RB	0.595924	4.89e-37	3.04e-35
		STK10	0.596338	4.24e-37	2.65e-35
		HLA-DPB2	0.601788	6.42e-38	4.02e-36
		CD38	0.601914	6.14e-38	3.86e-36
		LGMN	0.602874	4.39e-38	2.77e-36
		LILRB4	0.603836	3.13e-38	1.98e-36
		SP140	0.604002	2.95e-38	1.87e-36
		GATA3	0.604212	2.74e-38	1.74e-36
		CCL3	0.604476	2.5e-38	1.59e-36
		CD4	0.604817	2.21e-38	1.42e-36
		NCF1B	0.604829	2.2e-38	1.42e-36
		SLC24A4	0.605499	1.74e-38	1.12e-36
		CD226	0.605687	1.63e-38	1.05e-36
		SH2D2A	0.607255	9.31e-39	6.04e-37
		MMP25	0.607481	8.59e-39	5.59e-37
		HAPLN3	0.607588	8.26e-39	5.4e-37
		CASP1	0.607609	8.2e-39	5.38e-37
		FCGR3A	0.608751	5.45e-39	3.58e-37
		LILRA5	0.609322	4.44e-39	2.93e-37
		CFP	0.609464	4.22e-39	2.79e-37
		FOLR2	0.609985	3.5e-39	2.32e-37
		IL2RA	0.611612	1.94e-39	1.3e-37
		CD300LF	0.611862	1.78e-39	1.19e-37
		LAT	0.611871	1.77e-39	1.19e-37
		CSF1R	0.612422	1.45e-39	9.76e-38
		TTC24	0.612697	1.31e-39	8.86e-38
		SLC15A3	0.613346	1.04e-39	7.02e-38
		CLEC4E	0.613888	8.5e-40	5.78e-38
		RNASE6	0.614105	7.85e-40	5.36e-38
		MLC1	0.614628	6.48e-40	4.44e-38
		SH2D1B	0.614839	6e-40	4.12e-38
		TBC1D10C	0.615549	4.63e-40	3.19e-38
		FCER1G	0.615976	3.95e-40	2.73e-38
		IL2RG	0.61699	2.72e-40	1.89e-38
		PDE6G	0.617074	2.64e-40	1.84e-38
		CLEC2B	0.618506	1.55e-40	1.09e-38
		GIMAP6	0.618964	1.31e-40	9.18e-39
		NCF4	0.619879	9.31e-41	6.56e-39
		KLRC1	0.620963	6.21e-41	4.39e-39
		CYBB	0.621034	6.05e-41	4.29e-39
		CCR2	0.62222	3.87e-41	2.76e-39
		NCF1C	0.622521	3.46e-41	2.47e-39
		CD33	0.622672	3.27e-41	2.34e-39
		MIAT	0.622887	3.01e-41	2.17e-39
		MS4A4A	0.623861	2.09e-41	1.51e-39
		MCOLN2	0.624562	1.6e-41	1.16e-39
		TNFRSF13B	0.625308	1.2e-41	8.76e-40
		SNX20	0.625817	9.92e-42	7.24e-40
		MEI1	0.626819	6.77e-42	4.96e-40
		BCL11B	0.627157	5.95e-42	4.37e-40
		LOC606724	0.627986	4.33e-42	3.19e-40
		DEF6	0.628734	3.24e-42	2.4e-40
		XCL2	0.628945	2.99e-42	2.22e-40
		TARP	0.629107	2.81e-42	2.1e-40
		DPEP2	0.630659	1.54e-42	1.15e-40
		PILRA	0.631189	1.25e-42	9.43e-41
		LTA	0.63265	7.1e-43	5.36e-41
		CTLA4	0.632765	6.79e-43	5.14e-41
		HVCN1	0.634109	4.01e-43	3.05e-41
		SPI1	0.63422	3.84e-43	2.93e-41
		HLA-DRB1	0.634271	3.76e-43	2.88e-41
		DUSP2	0.634909	2.93e-43	2.25e-41
		TYROBP	0.635767	2.09e-43	1.61e-41
		PDCD1	0.636144	1.8e-43	1.39e-41
		IL18BP	0.63617	1.78e-43	1.38e-41
		GPR132	0.636246	1.73e-43	1.35e-41
		JAK3	0.636264	1.71e-43	1.34e-41
		RCSD1	0.636611	1.49e-43	1.18e-41
		KCNA3	0.63706	1.25e-43	9.88e-42
		IRF4	0.637979	8.67e-44	6.88e-42
		SELL	0.638185	7.98e-44	6.36e-42
		CD180	0.638213	7.9e-44	6.32e-42
		PNOC	0.638661	6.6e-44	5.3e-42
		ZBED2	0.639753	4.26e-44	3.44e-42
		LAPTM5	0.639754	4.26e-44	3.44e-42
		CD74	0.639888	4.04e-44	3.28e-42
		C1orf162	0.64074	2.87e-44	2.34e-42
		SIGLEC1	0.640864	2.73e-44	2.24e-42
		GBP4	0.640895	2.69e-44	2.22e-42
		RAB33A	0.640939	2.65e-44	2.19e-42
		CYTH4	0.641302	2.29e-44	1.9e-42
		IDO1	0.642435	1.45e-44	1.21e-42
		LCP1	0.642487	1.42e-44	1.19e-42
		WARS	0.642507	1.4e-44	1.18e-42
		KLRC3	0.642539	1.39e-44	1.17e-42
		EVI2A	0.643113	1.1e-44	9.31e-43
		GNG2	0.643669	8.76e-45	7.46e-43
		HLA-DQA1	0.643786	8.35e-45	7.14e-43
		FCRL5	0.644408	6.48e-45	5.57e-43
		GPR174	0.644494	6.26e-45	5.4e-43
		LRRC33	0.644722	5.7e-45	4.94e-43
		LST1	0.64578	3.7e-45	3.22e-43
		PLCB2	0.646619	2.62e-45	2.29e-43
		GVIN1	0.647124	2.13e-45	1.87e-43
		RHOH	0.647181	2.08e-45	1.83e-43
		ADAM6	0.647523	1.8e-45	1.6e-43
		SLFN12L	0.647719	1.66e-45	1.48e-43
		SLAMF8	0.648141	1.4e-45	1.25e-43
		NFAM1	0.648609	1.15e-45	1.03e-43
		PTPN22	0.648668	1.12e-45	1.01e-43
		P2RY13	0.648792	1.07e-45	9.66e-44
		TNFAIP8L2	0.64927	8.75e-46	7.96e-44
		LRMP	0.649382	8.35e-46	7.63e-44
		MS4A7	0.649425	8.2e-46	7.53e-44
		TNFRSF8	0.65012	6.14e-46	5.66e-44
		TNFRSF17	0.650539	5.16e-46	4.78e-44
		MIR155HG	0.650949	4.34e-46	4.04e-44
		HLA-DQB1	0.65262	2.15e-46	2.01e-44
		CXCR2P1	0.653178	1.7e-46	1.6e-44
		IGSF6	0.65362	1.41e-46	1.33e-44
		CD86	0.653947	1.23e-46	1.17e-44
		WIPF1	0.654003	1.2e-46	1.15e-44
		MS4A6A	0.654088	1.16e-46	1.11e-44
		CD69	0.654432	1e-46	9.64e-45
		LOC96610	0.654946	8.06e-47	7.79e-45
		CD79A	0.655017	7.82e-47	7.6e-45
		C11orf21	0.655524	6.3e-47	6.15e-45
		MGC29506	0.655539	6.26e-47	6.14e-45
		EMR1	0.655639	6e-47	5.92e-45
		TIFAB	0.656114	4.9e-47	4.86e-45
		TAGAP	0.656496	4.16e-47	4.15e-45
		SAMSN1	0.65666	3.88e-47	3.89e-45
		C1orf38	0.656822	3.62e-47	3.64e-45
		COTL1	0.657106	3.21e-47	3.24e-45
		INPP5D	0.657974	2.21e-47	2.25e-45
		ARHGAP15	0.658458	1.79e-47	1.83e-45
		CIITA	0.65874	1.59e-47	1.63e-45
		PRKCH	0.659078	1.37e-47	1.42e-45
		GNLY	0.659748	1.03e-47	1.07e-45
		CR1	0.660486	7.47e-48	7.79e-46
		CELF2	0.66122	5.43e-48	5.7e-46
		FGD2	0.662301	3.39e-48	3.57e-46
		SPOCK2	0.662377	3.28e-48	3.48e-46
		PTGER2	0.663269	2.22e-48	2.36e-46
		IGJ	0.663302	2.19e-48	2.34e-46
		BTK	0.663505	2e-48	2.16e-46
		LSP1	0.664411	1.34e-48	1.45e-46
		KIR2DL4	0.66651	5.31e-49	5.78e-47
		DAPP1	0.66721	3.89e-49	4.26e-47
		CD3D	0.668211	2.49e-49	2.74e-47
		EBI3	0.668334	2.36e-49	2.61e-47
		HCK	0.668476	2.21e-49	2.46e-47
		C5orf20	0.668976	1.77e-49	1.98e-47
		PLEK	0.669065	1.7e-49	1.91e-47
		AIF1	0.669405	1.46e-49	1.65e-47
		P2RY10	0.669662	1.3e-49	1.48e-47
		SRGN	0.669924	1.15e-49	1.32e-47
		SIGLEC7	0.670113	1.06e-49	1.22e-47
		PARVG	0.671087	6.84e-50	7.92e-48
		POU2F2	0.671129	6.71e-50	7.81e-48
		KLRB1	0.671208	6.47e-50	7.58e-48
		HLA-DMB	0.673562	2.22e-50	2.62e-48
		IL18RAP	0.674021	1.8e-50	2.14e-48
		SYTL3	0.674508	1.44e-50	1.72e-48
		PIK3R5	0.674769	1.28e-50	1.53e-48
		GIMAP5	0.675996	7.27e-51	8.78e-49
		APOBEC3G	0.67631	6.29e-51	7.64e-49
		DOCK2	0.676959	4.66e-51	5.7e-49
		LOC100188949	0.677277	4.02e-51	4.95e-49
		IL21R	0.677367	3.86e-51	4.78e-49
		GAB3	0.677855	3.08e-51	3.83e-49
		IL10RA	0.678415	2.37e-51	2.97e-49
		GNGT2	0.67867	2.11e-51	2.66e-49
		NCF1	0.679378	1.51e-51	1.92e-49
		CD70	0.680265	1e-51	1.28e-49
		ITGB2	0.680884	7.48e-52	9.62e-50
		RLTPR	0.680969	7.19e-52	9.3e-50
		LAG3	0.681933	4.57e-52	5.95e-50
		ASB2	0.682127	4.17e-52	5.46e-50
		PTPRC	0.68244	3.59e-52	4.74e-50
		TRAT1	0.682619	3.3e-52	4.39e-50
		AOAH	0.682746	3.11e-52	4.16e-50
		CXCL9	0.682765	3.08e-52	4.15e-50
		CLEC12A	0.684298	1.49e-52	2.02e-50
		GGTA1	0.68432	1.47e-52	2.01e-50
		TLR8	0.684344	1.46e-52	2e-50
		C17orf87	0.684815	1.16e-52	1.61e-50
		FERMT3	0.686698	4.72e-53	6.57e-51
		CECR1	0.687111	3.87e-53	5.42e-51
		ICOS	0.687212	3.68e-53	5.2e-51
		ABI3	0.687424	3.33e-53	4.73e-51
		FYB	0.687595	3.06e-53	4.39e-51
		RASGRP1	0.687868	2.68e-53	3.87e-51
		CD37	0.687933	2.6e-53	3.78e-51
		FCN1	0.688038	2.47e-53	3.62e-51
		GMFG	0.688825	1.69e-53	2.49e-51
		DTHD1	0.689193	1.41e-53	2.1e-51
		TMC8	0.689367	1.3e-53	1.94e-51
		ARHGDIB	0.689734	1.09e-53	1.64e-51
		HLA-DRA	0.690303	8.23e-54	1.25e-51
		GIMAP1	0.690781	6.51e-54	9.98e-52
		LCP2	0.691667	4.22e-54	6.52e-52
		FGL2	0.692619	2.64e-54	4.11e-52
		RAC2	0.693038	2.15e-54	3.37e-52
		C2orf85	0.693782	1.49e-54	2.35e-52
		PLA2G2D	0.694162	1.23e-54	1.96e-52
		2022-09-01	0.696273	4.31e-55	6.92e-53
		GPR171	0.696385	4.07e-55	6.6e-53
		MPEG1	0.697285	2.59e-55	4.24e-53
		CD5	0.697402	2.45e-55	4.03e-53
		PRDM1	0.697879	1.92e-55	3.2e-53
		CMKLR1	0.698606	1.33e-55	2.23e-53
		FAM78A	0.698886	1.16e-55	1.95e-53
		TSPAN32	0.699554	8.26e-56	1.41e-53
		CYTIP	0.699637	7.92e-56	1.36e-53
		KIAA0748	0.701881	2.52e-56	4.37e-54
		CD52	0.704494	6.58e-57	1.15e-54
		C1QC	0.704874	5.4e-57	9.52e-55
		UCP2	0.705401	4.11e-57	7.31e-55
		VAV1	0.706553	2.25e-57	4.05e-55
		SLAMF1	0.70741	1.44e-57	2.61e-55
		NLRC3	0.708565	7.85e-58	1.44e-55
		FAIM3	0.708914	6.53e-58	1.21e-55
		MYO1G	0.710088	3.51e-58	6.54e-56
		AIM2	0.710697	2.54e-58	4.78e-56
		NCKAP1L	0.711716	1.48e-58	2.8e-56
		HLA-DPA1	0.711746	1.45e-58	2.79e-56
		HLA-DOA	0.713408	5.97e-59	1.16e-56
		JAKMIP1	0.714862	2.73e-59	5.33e-57
		LOC100233209	0.71623	1.3e-59	2.56e-57
		C1QA	0.716588	1.07e-59	2.13e-57
		GPSM3	0.71769	5.85e-60	1.18e-57
		LILRB2	0.718198	4.43e-60	9.01e-58
		GIMAP4	0.718261	4.28e-60	8.79e-58
		LILRB1	0.71924	2.5e-60	5.18e-58
		EVI2B	0.720596	1.18e-60	2.48e-58
		CD53	0.720889	1e-60	2.13e-58
		GPR65	0.720901	9.97e-61	2.13e-58
		BTLA	0.721047	9.19e-61	1.99e-58
		RASAL3	0.722692	3.67e-61	8.04e-59
		PRKCQ	0.722941	3.2e-61	7.07e-59
		GZMM	0.723711	2.07e-61	4.64e-59
		CD244	0.724244	1.54e-61	3.48e-59
		HLA-DPB1	0.724961	1.03e-61	2.35e-59
		PSTPIP1	0.725055	9.72e-62	2.25e-59
		C1QB	0.726454	4.4e-62	1.03e-59
		THEMIS	0.726998	3.22e-62	7.65e-60
		PDCD1LG2	0.727132	2.99e-62	7.17e-60
		PIK3CD	0.727528	2.38e-62	5.79e-60
		FCRL6	0.727576	2.32e-62	5.7e-60
		HCLS1	0.727617	2.26e-62	5.64e-60
		CXCR3	0.728188	1.63e-62	4.12e-60
		MYO1F	0.7293	8.62e-63	2.2e-60
		CD3G	0.729996	5.77e-63	1.49e-60
		PRKCB	0.731301	2.71e-63	7.1e-61
		CCR5	0.732694	1.2e-63	3.19e-61
		GPR18	0.732942	1.04e-63	2.8e-61
		PTPN7	0.733543	7.3e-64	1.99e-61
		WAS	0.734225	4.89e-64	1.35e-61
		IFNG	0.734328	4.6e-64	1.29e-61
		MAP4K1	0.735411	2.43e-64	6.9e-62
		CD6	0.736354	1.39e-64	4e-62
		FAM26F	0.739089	2.7e-65	7.9e-63
		HCST	0.739175	2.56e-65	7.61e-63
		ACAP1	0.741355	6.84e-66	2.06e-63
		SIRPG	0.741487	6.31e-66	1.93e-63
		IL16	0.741598	5.89e-66	1.83e-63
		NCR3	0.742671	3.06e-66	9.68e-64
		SLA	0.742912	2.64e-66	8.49e-64
		ARHGAP9	0.745718	4.67e-67	1.53e-64
		CD96	0.746205	3.45e-67	1.15e-64
		SPN	0.746688	2.55e-67	8.63e-65
		IL12RB1	0.746785	2.4e-67	8.26e-65
		ZBP1	0.748037	1.1e-67	3.84e-65
		ITK	0.74925	5.11e-68	1.82e-65
		UBASH3A	0.750736	1.99e-68	7.22e-66
		ARHGAP30	0.751652	1.11e-68	4.1e-66
		IPCEF1	0.751819	9.99e-69	3.76e-66
		IKZF1	0.755405	9.89e-70	3.79e-67
		SELPLG	0.755613	8.64e-70	3.37e-67
		DOK2	0.757447	2.6e-70	1.04e-67
		SAMD3	0.75791	1.92e-70	7.8e-68
		TRAF3IP3	0.758702	1.14e-70	4.72e-68
		C16orf54	0.75873	1.12e-70	4.72e-68
		CD2	0.759423	7.06e-71	3.06e-68
		FCRL3	0.759445	6.96e-71	3.06e-68
		CD72	0.760148	4.36e-71	1.98e-68
		CCL4	0.760863	2.71e-71	1.25e-68
		LY9	0.763334	5.15e-72	2.44e-69
		CORO1A	0.765948	8.68e-73	4.22e-70
		BIN2	0.768185	1.86e-73	9.26e-71
		ARHGAP25	0.769082	9.97e-74	5.09e-71
		RUNX3	0.769119	9.72e-74	5.09e-71
		CD27	0.771393	1.98e-74	1.07e-71
		SIT1	0.773431	4.68e-75	2.59e-72
		CRTAM	0.777769	2.06e-76	1.17e-73
		CXCR6	0.778146	1.57e-76	9.17e-74
		GBP5	0.781997	9.18e-78	5.54e-75
		ZAP70	0.782128	8.33e-78	5.18e-75
		FASLG	0.782536	6.14e-78	3.95e-75
		CD48	0.782731	5.31e-78	3.53e-75
		SASH3	0.784524	1.38e-78	9.5e-76
		PTPRCAP	0.785233	8.09e-79	5.76e-76
		CD3E	0.785766	5.41e-79	3.99e-76
		TIGIT	0.78734	1.63e-79	1.25e-76
		SLAMF7	0.792323	3.4e-81	2.71e-78
		CD8B	0.792868	2.22e-81	1.84e-78
		CTSW	0.795537	2.65e-82	2.3e-79
		EOMES	0.796998	8.2e-83	7.42e-80
		S1PR4	0.797015	8.09e-83	7.42e-80
		IL2RB	0.798505	2.42e-83	2.41e-80
		SLA2	0.800721	3.93e-84	4.12e-81
		GZMK	0.802623	8.12e-85	8.99e-82
		ZNF831	0.805532	7.04e-86	8.25e-83
		LCK	0.814453	2.98e-89	3.72e-86
		GZMH	0.821513	4.72e-92	6.27e-89
		SH2D1A	0.826846	2.98e-94	4.25e-91
		CD8A	0.83187	2.15e-96	3.3e-93
		SLAMF6	0.838008	4.15e-99	6.89e-96
		GZMB	0.841151	1.53e-100	2.76e-97
		CCL5	0.842314	4.41e-101	8.78e-98
		PYHIN1	0.848571	4.67e-104	1.03e-100
		KLRD1	0.85601	8.93e-108	2.22e-104
		TBX21	0.858253	6.14e-109	1.75e-105
		GZMA	0.865249	1.07e-112	3.56e-109
		CD247	0.867309	7.64e-114	3.04e-110
		KLRK1	0.868254	2.24e-114	1.12e-110
		CST7	0.888426	7.67e-127	5.1e-123
		NKG7	0.905635	1.52e-139	1.51e-135
		PRF1	1	1e-139	1e-135

## Sheet: S8 prf1 DEGs
		Supplementary Table S8. 1813 DEGs of the PRF1 high and PRF1 low expression subpopulations.
		gene_name	log2FoldChange	pvalue	padj
		CD8A	2.79557	1.12307e-89	1.99878e-85
		CST7	2.19842	9.02823e-85	1.0712e-80
		SLAMF6	2.28705	3.71595e-83	3.30673e-79
		PYHIN1	2.26543	5.70809e-83	4.06359e-79
		EOMES	2.43673	3.93336e-82	2.33347e-78
		NKG7	2.43088	5.04698e-82	2.56639e-78
		GBP5	2.79494	1.46924e-79	6.5372e-76
		SLAMF7	2.57442	1.39297e-78	5.35678e-75
		TBX21	1.88263	1.50492e-78	5.35678e-75
		SH2D1A	2.41314	2.66018e-77	8.60809e-74
		GZMK	2.65119	2.59455e-76	7.69608e-73
		GZMA	2.17215	1.4956e-74	3.83681e-71
		LCK	2.05885	1.50907e-74	3.83681e-71
		CCL5	2.29925	2.50803e-73	5.95155e-70
		CD27	2.57081	5.25805e-73	1.16975e-69
		CD247	1.71988	1.49598e-72	3.13232e-69
		CTSW	2.09958	3.52234e-70	6.96542e-67
		FCRL3	2.98123	5.78361e-69	1.08351e-65
		ZNF831	2.32775	6.32998e-69	1.12658e-65
		IL2RB	1.92103	5.84362e-67	9.90493e-64
		GZMB	2.22694	3.67225e-66	5.94153e-63
		KLRD1	1.93645	7.64949e-66	1.18384e-62
		TIGIT	2.45479	1.48062e-64	2.19595e-61
		CXCR6	2.17378	1.85325e-64	2.63866e-61
		C16orf54	1.8892	7.37816e-64	1.0101e-60
		CRTAM	2.39259	9.27047e-64	1.22216e-60
		CD3E	2.06697	2.40843e-63	3.06172e-60
		IKZF1	1.7386	2.00586e-62	2.46202e-59
		TRAC	2.13007	3.11066e-62	3.6908e-59
		SASH3	1.69064	6.26768e-62	7.19671e-59
		IGKC	3.97081	7.10146e-62	7.89926e-59
		IGKV3-11	4.10393	8.44018e-62	9.10389e-59
		IGHG1	4.19753	2.37723e-61	2.48874e-58
		MAP4K1	1.62813	2.53973e-61	2.58291e-58
		ZAP70	1.82781	1.10065e-60	1.08827e-57
		CD48	1.83329	1.15929e-60	1.11527e-57
		TRGC2	2.29096	1.51145e-60	1.41579e-57
		SLA2	1.77204	3.34261e-60	3.05077e-57
		CD79A	3.27813	4.22375e-60	3.75861e-57
		CALHM6	2.11116	9.2284e-60	8.01183e-57
		TRAF3IP3	1.68806	1.11488e-59	9.44859e-57
		IKZF3	2.01925	1.8236e-59	1.50956e-56
		IL16	1.37599	3.31623e-59	2.68276e-56
		SIT1	2.10721	3.49626e-59	2.76554e-56
		ITK	2.04394	6.24242e-59	4.83041e-56
		S1PR4	1.79877	9.57019e-59	7.24789e-56
		BIN2	1.47146	1.00269e-58	7.43557e-56
		IGLV3-19	4.31956	1.12674e-58	8.185e-56
		ZBP1	2.27735	1.58431e-58	1.12787e-55
		FASLG	2.16052	2.35928e-58	1.64664e-55
		ARHGAP25	1.20914	2.87127e-58	1.96544e-55
		LY9	1.91128	3.17295e-58	2.13097e-55
		IGLV2-14	3.92502	6.81714e-58	4.49363e-55
		ARHGAP30	1.42206	7.14946e-58	4.627e-55
		GZMH	1.92452	1.15975e-57	7.37167e-55
		SELPLG	1.56357	2.59346e-57	1.61955e-54
		SPN	1.68752	3.17174e-57	1.94652e-54
		CD2	2.01255	1.35402e-56	8.16884e-54
		CORO1A	1.69048	1.86407e-56	1.10586e-53
		PTPRC	1.9089	2.83554e-56	1.65461e-53
		CD8B	2.6203	2.98182e-56	1.7119e-53
		AIM2	2.71334	3.65875e-56	2.0672e-53
		ICAM3	1.82139	3.78616e-56	2.10575e-53
		IGLV4-69	4.28911	4.50189e-56	2.46531e-53
		BTLA	2.42612	7.76208e-56	4.18623e-53
		MZB1	3.39	1.18291e-55	6.28443e-53
		IGLC2	3.56097	1.44028e-55	7.53923e-53
		IGLV1-40	4.18649	4.45396e-55	2.29766e-52
		JCHAIN	3.1338	5.26437e-55	2.67693e-52
		TRG-AS1	1.67465	7.20138e-55	3.61032e-52
		RUNX3	1.63989	7.85236e-55	3.88201e-52
		IGLL5	3.80597	9.38155e-55	4.57447e-52
		PLA2G2D	3.53386	9.63631e-55	4.63519e-52
		THEMIS	2.08801	4.13954e-54	1.96462e-51
		UBASH3A	1.99245	4.41263e-54	2.06668e-51
		CD72	1.75559	4.70469e-54	2.17485e-51
		IGLC3	3.69069	7.35683e-54	3.35726e-51
		IGLV3-21	4.09536	8.10526e-54	3.65198e-51
		IGKV3-20	3.89952	9.2036e-54	4.09502e-51
		TLR8	2.18228	1.02209e-53	4.4915e-51
		CXCR3	1.98853	1.30876e-53	5.68113e-51
		CD6	1.90157	1.3464e-53	5.7741e-51
		PDCD1LG2	1.97612	2.0295e-53	8.60002e-51
		TRAT1	2.25415	2.12654e-53	8.90519e-51
		EVI2B	1.56298	2.30159e-53	9.52616e-51
		IGHG3	3.59448	2.53867e-53	1.03867e-50
		PTPN7	1.76502	2.64745e-53	1.07086e-50
		IGKV3-15	4.02673	5.09521e-53	2.0378e-50
		SLA	1.61837	5.97878e-53	2.36461e-50
		CCR5	1.83888	6.74894e-53	2.63987e-50
		IFNG	3.03149	8.22503e-53	3.18228e-50
		GPR18	2.01573	1.0838e-52	4.14816e-50
		ARHGAP9	1.58543	1.17821e-52	4.46153e-50
		GVINP1	1.62295	1.58496e-52	5.93858e-50
		NCR3	1.79824	1.70852e-52	6.33486e-50
		IGKV1-9	4.05353	1.99362e-52	7.31576e-50
		IGHV3-23	3.79036	6.79732e-52	2.46888e-49
		TRBC1	2.10415	7.88614e-52	2.83543e-49
		TESPA1	1.91411	1.2414e-51	4.41876e-49
		ACAP1	1.45303	1.40983e-51	4.96861e-49
		WAS	1.22036	2.15327e-51	7.51428e-49
		TRBC2	2.05867	2.75511e-51	9.52119e-49
		IL12RB1	1.59519	3.03504e-51	1.03877e-48
		CD53	1.56152	4.4857e-51	1.52065e-48
		CXCL9	2.51364	4.93399e-51	1.65684e-48
		CD3G	2.00632	7.99746e-51	2.66046e-48
		TSPAN32	1.57314	8.99839e-51	2.96572e-48
		SNX20	1.68445	1.67908e-50	5.4832e-48
		CCL4	1.77585	2.5098e-50	8.12149e-48
		SIRPG	2.21909	3.98527e-50	1.27798e-47
		TRBV28	2.08731	4.97221e-50	1.58023e-47
		P2RY10	2.34009	6.27885e-50	1.97784e-47
		TNFRSF17	3.51918	1.62566e-49	5.07592e-47
		IGLV2-23	3.79343	2.13055e-49	6.59453e-47
		SCIMP	1.50474	2.21215e-49	6.78807e-47
		SAMD3	1.69888	2.25814e-49	6.86995e-47
		PIK3CD	1.49744	2.7047e-49	8.15879e-47
		IGHV1-2	4.44037	3.08309e-49	9.22206e-47
		NCKAP1L	1.50546	3.43553e-49	1.01067e-46
		IGHV3-21	3.90704	3.43563e-49	1.01067e-46
		HCLS1	1.29523	4.17875e-49	1.2192e-46
		SLFN12L	1.89396	4.86929e-49	1.39967e-46
		LINC00861	1.87783	4.87595e-49	1.39967e-46
		CD5	1.85263	9.68231e-49	2.75713e-46
		CLEC12A	1.80847	1.22851e-48	3.47053e-46
		HLA-DQA1	1.7868	1.65601e-48	4.64139e-46
		LILRB1	1.58984	1.96565e-48	5.4662e-46
		TAGAP	1.71455	2.26126e-48	6.2395e-46
		GPR65	1.47965	2.8676e-48	7.8517e-46
		IGLV1-44	3.79939	4.87992e-48	1.32596e-45
		DOK2	1.46663	5.18105e-48	1.39712e-45
		FCMR	1.72066	5.91944e-48	1.58423e-45
		KIR2DL4	2.53019	6.71325e-48	1.78327e-45
		VAV1	1.52853	7.09001e-48	1.8694e-45
		PCED1B-AS1	1.69851	8.10763e-48	2.12199e-45
		LILRB2	1.39222	8.77249e-48	2.27925e-45
		IGHV3-30	3.91058	1.11834e-47	2.88459e-45
		TRBV7-9	2.42487	1.13967e-47	2.91845e-45
		IGHGP	3.51465	1.52883e-47	3.88706e-45
		IGLV3-1	4.02601	2.6611e-47	6.71785e-45
		IL21R	2.22543	2.80833e-47	7.0396e-45
		MIAT	2.30638	4.39921e-47	1.09503e-44
		FGL2	1.47465	5.66214e-47	1.39961e-44
		CD37	1.46116	7.01527e-47	1.72213e-44
		GPR171	2.07887	7.96874e-47	1.94279e-44
		HLA-DOA	1.82187	8.39546e-47	2.0329e-44
		IGLV2-11	3.79307	9.30594e-47	2.23814e-44
		MYO1F	1.17745	1.05851e-46	2.5287e-44
		XCR1	2.50376	1.07845e-46	2.55915e-44
		LINC02446	2.89758	1.29885e-46	3.06177e-44
		NLRC3	1.26155	1.43575e-46	3.36221e-44
		IGKV1-5	3.74927	1.75527e-46	4.08358e-44
		LCP2	1.30245	1.76727e-46	4.08481e-44
		IGHG2	3.379	2.59901e-46	5.96851e-44
		GPSM3	1.24273	4.76233e-46	1.08664e-43
		SLAMF1	1.71619	7.44812e-46	1.68864e-43
		FCRL6	1.64881	7.94434e-46	1.77974e-43
		TRBV20-1	2.13992	7.94994e-46	1.77974e-43
		PSTPIP1	1.6917	1.44947e-45	3.22461e-43
		CELF2	1.59432	1.54522e-45	3.41629e-43
		C11orf21	1.64226	1.65795e-45	3.62388e-43
		DOCK2	1.55358	1.65948e-45	3.62388e-43
		FCRL5	3.26746	1.86764e-45	4.05357e-43
		MEI1	1.81075	2.24301e-45	4.83879e-43
		LINC02084	2.05528	2.64532e-45	5.67231e-43
		CD96	1.69169	4.07653e-45	8.68886e-43
		IPCEF1	1.57667	4.90268e-45	1.03875e-42
		PTPN22	1.67721	6.25798e-45	1.31806e-42
		C1QB	1.67802	7.48401e-45	1.56702e-42
		HLA-DPB1	1.54242	9.55098e-45	1.98811e-42
		C1QC	1.55686	9.88213e-45	2.04508e-42
		IGLV1-51	3.23114	1.02211e-44	2.103e-42
		MPEG1	1.30767	1.31536e-44	2.69082e-42
		AL365361.1	1.9429	1.45084e-44	2.94148e-42
		IGKV4-1	3.70497	1.45442e-44	2.94148e-42
		FAM78A	1.15743	2.08993e-44	4.20288e-42
		KCNA3	2.1751	2.33049e-44	4.66032e-42
		FCN1	1.73857	2.88619e-44	5.73932e-42
		RTP5	3.30919	3.19411e-44	6.31636e-42
		DTHD1	2.439	7.01111e-44	1.37879e-41
		PRKCQ	1.75257	7.34881e-44	1.43726e-41
		TRBV9	2.81278	8.5519e-44	1.66341e-41
		LAG3	2.02275	9.75586e-44	1.88728e-41
		ADA2	1.39694	1.39577e-43	2.68553e-41
		LINC01871	1.97738	1.43511e-43	2.74638e-41
		ITGB2	1.45309	1.46891e-43	2.79604e-41
		IGHV3-49	3.74946	1.58483e-43	3.00065e-41
		IGHV1-69	4.62151	1.71136e-43	3.22306e-41
		BTK	1.42629	1.74439e-43	3.26797e-41
		IGHV1-18	3.83369	1.78283e-43	3.32251e-41
		AOAH	1.51128	2.36248e-43	4.37982e-41
		HLA-DQB1	1.80484	3.42189e-43	6.311e-41
		GPR174	2.5051	4.26395e-43	7.82347e-41
		LAX1	1.865	4.3782e-43	7.9919e-41
		MYO1G	1.48649	4.58844e-43	8.33294e-41
		PRDM1	1.2769	5.31041e-43	9.59512e-41
		CD69	1.7674	7.94375e-43	1.42807e-40
		FGD2	1.30796	9.80051e-43	1.75301e-40
		IGLV1-47	3.74591	1.0251e-42	1.82443e-40
		CMKLR1	1.37081	1.1846e-42	2.09779e-40
		DAPP1	1.6709	1.32388e-42	2.33285e-40
		ARHGAP15	1.33122	1.35027e-42	2.36763e-40
		TRBV5-1	2.26306	1.54788e-42	2.70083e-40
		NCF1	1.69349	1.69031e-42	2.93495e-40
		TRBV19	2.17436	5.02512e-42	8.68297e-40
		IGHV3-74	3.34735	7.60918e-42	1.30845e-39
		IGHA1	2.84251	8.29853e-42	1.42013e-39
		AC243960.1	1.70657	9.93551e-42	1.69213e-39
		PNOC	3.18285	1.41083e-41	2.39136e-39
		GAB3	1.15147	1.55736e-41	2.62721e-39
		FLT3	1.93555	3.49295e-41	5.8647e-39
		IGLV3-25	3.60162	4.40881e-41	7.36768e-39
		IGHM	2.84655	4.53185e-41	7.5379e-39
		POU2F2	1.46151	4.7463e-41	7.85789e-39
		FERMT3	1.24605	5.85037e-41	9.64093e-39
		CCR2	1.79429	5.95447e-41	9.76725e-39
		SLAMF8	1.64929	6.34562e-41	1.03611e-38
		CD52	1.67943	7.12438e-41	1.15795e-38
		IRF4	2.54716	7.72678e-41	1.25016e-38
		CYTIP	1.65454	8.55912e-41	1.37856e-38
		AL135818.1	1.67857	1.00285e-40	1.60794e-38
		ASB2	1.73071	1.02834e-40	1.64143e-38
		AC015911.7	1.70715	1.0877e-40	1.72842e-38
		CXCR2P1	2.1883	1.20902e-40	1.91267e-38
		EVI2A	1.36094	1.22805e-40	1.93417e-38
		ADGRE1	2.04718	1.26687e-40	1.98654e-38
		GIMAP4	1.07838	1.39796e-40	2.18247e-38
		IGHV3-43	3.87869	1.64428e-40	2.55582e-38
		IGLV3-9	3.97672	1.69233e-40	2.61906e-38
		CR1	2.11561	2.57732e-40	3.97142e-38
		TIFAB	2.04558	2.62535e-40	4.02798e-38
		RASAL3	1.21149	4.39586e-40	6.71548e-38
		IGKV2-24	3.60235	4.75971e-40	7.24025e-38
		NCF1C	1.54091	4.82519e-40	7.30862e-38
		PIK3R5	1.24924	5.26823e-40	7.94588e-38
		FTH1P22	2.08467	8.78048e-40	1.31874e-37
		TRGV10	2.03353	9.53511e-40	1.42606e-37
		PARVG	1.30754	1.17826e-39	1.75482e-37
		P2RY13	1.52513	1.56035e-39	2.31419e-37
		NRROS	1.06727	1.56815e-39	2.31612e-37
		AC004847.1	1.6435	1.59789e-39	2.35028e-37
		STAP1	2.41262	1.60642e-39	2.35311e-37
		HLA-DMB	1.49437	1.82522e-39	2.66266e-37
		RASGRP1	1.65029	2.01598e-39	2.92893e-37
		IGKV1-27	3.58165	2.07345e-39	3.00018e-37
		JAKMIP1	1.86833	2.25686e-39	3.25235e-37
		IGHV3-73	3.92061	2.36655e-39	3.39666e-37
		HLA-DPA1	1.59935	2.46046e-39	3.51719e-37
		IGHV5-51	3.41643	2.47028e-39	3.51719e-37
		SAMSN1	1.52236	2.6643e-39	3.77831e-37
		C1QA	1.57205	2.67894e-39	3.784e-37
		ICOS	2.07938	3.13599e-39	4.41208e-37
		MIR155HG	1.71446	3.28138e-39	4.59845e-37
		IL10RA	1.32752	5.75026e-39	8.02668e-37
		SELL	1.54697	6.04206e-39	8.40106e-37
		THEMIS2	1.32297	6.3219e-39	8.75596e-37
		IGHV3-33	3.53355	7.41193e-39	1.02259e-36
		HCK	1.35927	7.93573e-39	1.09063e-36
		CD84	1.45888	1.08265e-38	1.4822e-36
		MS4A7	1.3496	1.11066e-38	1.51471e-36
		IL18RAP	1.42695	2.99073e-38	4.06317e-36
		KLRB1	1.5702	4.37756e-38	5.92469e-36
		TRBV3-1	2.56372	4.74185e-38	6.39342e-36
		KLRK1	2.18429	5.03804e-38	6.76713e-36
		IGKV1D-13	4.64409	5.2951e-38	7.08568e-36
		PILRA	1.1308	6.09613e-38	8.12703e-36
		NFAM1	1.38965	6.64052e-38	8.81975e-36
		HCST	1.50967	7.05685e-38	9.33787e-36
		SYTL3	1.41074	9.43364e-38	1.24367e-35
		TRAV12-2	2.40974	1.14533e-37	1.50436e-35
		ZBED2	2.732	1.2894e-37	1.68736e-35
		IGLV3-10	3.7688	1.41857e-37	1.84959e-35
		CD86	1.33195	1.91085e-37	2.48236e-35
		TRBV29-1	2.29952	2.55917e-37	3.3125e-35
		IGHV4-39	3.44469	3.68572e-37	4.75338e-35
		LINC01934	2.23332	6.2344e-37	8.01131e-35
		TNFSF8	1.47521	6.47163e-37	8.28625e-35
		IGKV3D-11	4.00635	7.75243e-37	9.8906e-35
		AC006033.2	1.41283	9.62249e-37	1.22326e-34
		TNFRSF13B	2.56936	1.01432e-36	1.28487e-34
		IGLV3-27	3.88695	1.22136e-36	1.54165e-34
		GPR55	1.79926	1.79291e-36	2.25508e-34
		TRBV4-1	2.87364	2.78771e-36	3.49396e-34
		PLEK	1.54482	3.69343e-36	4.6129e-34
		TMC8	1.34572	4.4829e-36	5.57933e-34
		HLA-DRA	1.51316	5.96536e-36	7.3985e-34
		AC015911.8	2.15274	6.29861e-36	7.78469e-34
		NCF1B	1.57358	6.61373e-36	8.14588e-34
		INPP5D	1.10156	7.21356e-36	8.85402e-34
		PLCB2	1.15591	7.63521e-36	9.33936e-34
		ANKRD36BP2	2.81949	1.7274e-35	2.09852e-33
		RCSD1	1.13712	1.78924e-35	2.16625e-33
		NCR1	1.91648	1.92967e-35	2.32836e-33
		TRAV4	2.25713	1.96573e-35	2.36386e-33
		IGKV2D-29	3.68053	2.59882e-35	3.11465e-33
		EBI3	1.38743	2.61288e-35	3.12099e-33
		FYB1	1.49782	2.69497e-35	3.20828e-33
		LINC00426	1.40473	2.95518e-35	3.50633e-33
		IGHV3-15	3.48947	3.05075e-35	3.60769e-33
		CARMIL2	1.55112	4.18477e-35	4.93235e-33
		CLNK	1.85514	7.09526e-35	8.33518e-33
		MS4A6A	1.30684	7.83699e-35	9.17624e-33
		IGSF6	1.23289	8.70151e-35	1.01551e-32
		COTL1	1.28652	9.02125e-35	1.04938e-32
		PTGDR	1.51771	9.10822e-35	1.05605e-32
		GBP1P1	1.64142	9.99304e-35	1.15488e-32
		ABI3	1.01424	1.03764e-34	1.1953e-32
		IGKV2-30	3.6885	1.18815e-34	1.36426e-32
		C1orf162	1.22881	1.242e-34	1.42151e-32
		CYBB	1.55704	1.33608e-34	1.52429e-32
		LSP1	1.3359	1.38901e-34	1.57961e-32
		CD226	1.50274	1.43207e-34	1.6234e-32
		ABCD2	1.79386	1.50227e-34	1.69756e-32
		SIGLEC7	1.39059	2.38388e-34	2.68526e-32
		TRAV19	2.37025	2.64154e-34	2.96611e-32
		TRAV8-6	2.17941	2.80333e-34	3.13788e-32
		SRGN	1.21333	3.27327e-34	3.65242e-32
		RAB33A	1.53058	3.82224e-34	4.25165e-32
		SPOCK2	1.26813	3.97713e-34	4.41016e-32
		IL2RA	1.8572	4.04083e-34	4.46687e-32
		PRKCB	1.52638	5.09165e-34	5.61107e-32
		GGTA1P	1.09451	5.15245e-34	5.66054e-32
		IGHV1-24	3.59652	5.95422e-34	6.52124e-32
		HLA-DRB1	1.54473	6.61645e-34	7.22431e-32
		IDO1	1.99447	6.73419e-34	7.33038e-32
		IGLV6-57	3.22148	7.13341e-34	7.74127e-32
		TRAV21	2.40773	7.91684e-34	8.56535e-32
		IGLV2-8	3.23397	8.03159e-34	8.66317e-32
		AC004585.1	2.01446	8.30667e-34	8.93281e-32
		PRDM8	1.61117	9.07027e-34	9.72459e-32
		HVCN1	1.04362	1.11358e-33	1.19033e-31
		TRBV5-4	2.34854	1.12842e-33	1.20258e-31
		LILRB4	1.50719	1.18743e-33	1.25818e-31
		CD180	1.36452	1.18766e-33	1.25818e-31
		IL24	1.57321	1.80195e-33	1.90328e-31
		CD33	1.23537	1.9479e-33	2.05135e-31
		CCR7	1.78772	1.97874e-33	2.07768e-31
		IL18BP	1.09599	2.03734e-33	2.13292e-31
		PDE6G	1.29569	2.53995e-33	2.64356e-31
		IGHV3-53	3.30108	2.60505e-33	2.7034e-31
		CTLA4	1.95514	2.72909e-33	2.8239e-31
		GPR132	1.43586	3.67877e-33	3.79553e-31
		TRBV6-5	2.09482	3.8252e-33	3.93521e-31
		AD000864.1	1.35091	3.90642e-33	4.00718e-31
		SLC24A4	1.14972	4.16332e-33	4.25843e-31
		TRAV13-1	2.30619	4.32769e-33	4.41388e-31
		IGHV4-28	3.5299	5.22384e-33	5.31065e-31
		IGHV3-48	3.34749	5.2368e-33	5.31065e-31
		MS4A4A	1.29679	5.40442e-33	5.46507e-31
		HAVCR2	1.38027	5.68673e-33	5.73425e-31
		IGLV8-61	3.46255	5.76609e-33	5.79785e-31
		GNGT2	1.14715	5.92881e-33	5.94468e-31
		IGHJ3	3.647	6.33076e-33	6.32987e-31
		AIF1	1.27891	1.03427e-32	1.03123e-30
		IFNG-AS1	2.9752	1.39174e-32	1.38377e-30
		PTGER2	1.55186	1.8026e-32	1.78728e-30
		IGHV1-69D	3.53404	1.95174e-32	1.92978e-30
		CYTH4	1.13263	2.11618e-32	2.08657e-30
		IGLV5-45	3.50573	2.1442e-32	2.10836e-30
		TRBV6-1	2.19322	2.52128e-32	2.47231e-30
		TNFSF13B	1.32984	3.00214e-32	2.93574e-30
		TRAV17	2.31705	3.26971e-32	3.18864e-30
		TRGV4	2.06389	3.94969e-32	3.84123e-30
		POU2AF1	2.20029	4.08312e-32	3.96018e-30
		RGS18	1.36251	4.87643e-32	4.71675e-30
		KLHL6	1.34607	6.11461e-32	5.89837e-30
		IGLV9-49	3.63509	6.68925e-32	6.43524e-30
		IFITM3P6	1.59743	6.82311e-32	6.52873e-30
		SPI1	1.17414	7.06966e-32	6.7465e-30
		GIMAP1	1.00382	8.68003e-32	8.26112e-30
		IL7R	1.92601	9.2678e-32	8.797e-30
		SIGLEC1	1.30682	9.64093e-32	9.12683e-30
		IGHV3-72	3.17046	1.12046e-31	1.0579e-29
		TNFRSF8	1.47266	1.30336e-31	1.22733e-29
		IGHV4-34	2.85842	1.49182e-31	1.40109e-29
		CD163	1.38873	1.56572e-31	1.46663e-29
		CAMK4	1.33965	1.82104e-31	1.70131e-29
		FCGR3A	1.44337	1.96258e-31	1.82875e-29
		SH2D1B	1.31023	1.98131e-31	1.84138e-29
		TTC24	2.27974	2.15027e-31	1.9932e-29
		RAC2	1.38886	2.2527e-31	2.08272e-29
		ITGB2-AS1	1.50517	2.56163e-31	2.36221e-29
		IGHV3-66	3.45491	3.48401e-31	3.20448e-29
		UCP2	1.2369	5.08973e-31	4.6693e-29
		TFEC	1.40058	5.76037e-31	5.27096e-29
		TRGV2	2.19583	6.95478e-31	6.34757e-29
		CSF1R	1.23248	7.17605e-31	6.53278e-29
		CD200R1	1.30334	7.89429e-31	7.16829e-29
		SLC8A1	1.19521	8.26315e-31	7.48415e-29
		LTA	1.59443	1.09436e-30	9.88675e-29
		LST1	1.24099	1.1707e-30	1.05496e-28
		LILRA5	1.41721	1.29532e-30	1.16431e-28
		CD300LF	1.31072	1.41677e-30	1.27028e-28
		GZMM	1.48181	1.70512e-30	1.52497e-28
		AC007384.1	1.96975	1.88659e-30	1.68304e-28
		IGHV1-3	4.36742	1.99848e-30	1.77839e-28
		TRAV5	2.28834	2.06582e-30	1.83374e-28
		XCL2	1.75809	2.50906e-30	2.22164e-28
		IGHV1-46	3.26534	2.69621e-30	2.38143e-28
		AC015911.3	1.73494	2.7095e-30	2.38725e-28
		IGKV1-17	3.32876	2.78224e-30	2.44528e-28
		IGHV4-31	3.34892	3.84334e-30	3.36955e-28
		CYSLTR1	1.08105	3.91598e-30	3.4248e-28
		LAPTM5	1.15511	4.21535e-30	3.67758e-28
		RNASE6	1.20934	4.8937e-30	4.24857e-28
		IGLC7	3.24648	4.90783e-30	4.25046e-28
		JAK3	1.4074	4.94134e-30	4.2691e-28
		CIITA	1.22993	7.48558e-30	6.45156e-28
		TRAV8-3	2.20777	8.58735e-30	7.38326e-28
		IGKV1-16	3.34593	1.07221e-29	9.19643e-28
		KLRF1	1.36774	1.08706e-29	9.30145e-28
		IGLV3-16	4.0125	1.11442e-29	9.51262e-28
		SEPTIN1	1.00669	1.14039e-29	9.71101e-28
		TRAV8-2	1.97141	1.32163e-29	1.12276e-27
		LINC02273	1.80285	1.41154e-29	1.19628e-27
		IGHV2-26	3.39688	1.66146e-29	1.40474e-27
		IGKV3OR2-268	3.27839	1.83685e-29	1.54936e-27
		DPEP2	1.02112	2.12847e-29	1.79109e-27
		TRBV11-2	2.39888	2.1451e-29	1.80082e-27
		CLEC4E	1.72487	2.18559e-29	1.8305e-27
		TRDC	1.67428	3.06668e-29	2.5564e-27
		TRBV4-2	2.29662	3.13561e-29	2.60776e-27
		CLEC7A	1.33756	3.5391e-29	2.93646e-27
		HK3	1.42903	4.23646e-29	3.50691e-27
		TRAV12-3	2.19557	4.50258e-29	3.71854e-27
		HAPLN3	1.50278	4.61471e-29	3.80233e-27
		ANTXRLP1	2.53156	4.65602e-29	3.82751e-27
		GBP4	1.16592	4.79021e-29	3.92874e-27
		LILRA1	1.1837	4.91374e-29	4.0208e-27
		DEF6	1.16991	5.02421e-29	4.10176e-27
		TRBV5-6	2.49766	5.04564e-29	4.10983e-27
		TRBV2	2.08186	5.60157e-29	4.55223e-27
		IGLV10-54	3.16736	7.58265e-29	6.14817e-27
		CXCL11	1.93312	7.68925e-29	6.22043e-27
		CCL13	2.10059	7.83005e-29	6.31997e-27
		CNR2	1.9041	8.26827e-29	6.65858e-27
		FCGR1A	1.68399	8.71914e-29	7.00582e-27
		AC243829.4	2.05679	9.08063e-29	7.27984e-27
		IGHD	2.68643	9.44413e-29	7.55425e-27
		GATA3	1.56905	9.77835e-29	7.80404e-27
		CD300E	1.33438	1.01463e-28	8.07962e-27
		IGHV4-59	3.1129	1.0783e-28	8.5674e-27
		CD28	1.17496	1.11508e-28	8.83996e-27
		GMFG	1.02271	1.30397e-28	1.03144e-26
		TNFAIP8L2	1.16666	1.61289e-28	1.27297e-26
		PIK3CG	1.37066	1.72112e-28	1.35538e-26
		APOBEC3G	1.23992	1.73166e-28	1.36067e-26
		WIPF1	1.07523	1.88629e-28	1.47566e-26
		TMIGD2	1.44676	2.12277e-28	1.65702e-26
		PTCRA	1.76574	2.19585e-28	1.71031e-26
		IGHV3-7	3.56054	2.23219e-28	1.73482e-26
		SP140	1.56446	2.37335e-28	1.84051e-26
		FPR3	1.23528	2.68001e-28	2.0738e-26
		IRAG2	1.00264	2.95565e-28	2.28213e-26
		IGKV3-7	3.48249	3.68081e-28	2.8359e-26
		SIGLEC10	1.41035	3.81319e-28	2.93154e-26
		C3AR1	1.15136	3.82586e-28	2.93495e-26
		ADAMDEC1	2.32205	4.57803e-28	3.50441e-26
		TNIP3	2.06788	4.60831e-28	3.52002e-26
		AC009119.1	1.31905	5.43976e-28	4.14621e-26
		HACD4	1.06705	5.50065e-28	4.18366e-26
		IGKV1-8	3.2347	5.71558e-28	4.33787e-26
		BCL11B	1.49569	5.8785e-28	4.44258e-26
		CCR1	1.24359	5.92159e-28	4.46566e-26
		ADGRE2	1.34074	7.73767e-28	5.82288e-26
		IGLV4-60	3.2698	7.78767e-28	5.84814e-26
		TRAV14DV4	2.31763	8.43843e-28	6.32349e-26
		TRBV18	2.09299	8.48012e-28	6.34138e-26
		CD160	1.26365	8.56479e-28	6.39127e-26
		IGHA2	2.28732	8.99304e-28	6.6968e-26
		IL10	1.634	9.24496e-28	6.87003e-26
		IGHV3-64	3.6966	1.00971e-27	7.48767e-26
		AL031846.1	1.54267	1.63253e-27	1.20811e-25
		MARCO	2.59986	1.87438e-27	1.3842e-25
		RASSF2	1.19512	2.09542e-27	1.54423e-25
		TRAV12-1	2.22463	2.43985e-27	1.79435e-25
		TRAV9-2	2.16157	2.5686e-27	1.88514e-25
		GNLY	1.34794	2.93757e-27	2.1515e-25
		TRBV6-6	2.28337	3.05596e-27	2.23141e-25
		TRAV3	2.17515	3.05922e-27	2.23141e-25
		IGKV2-29	4.16313	3.09122e-27	2.25014e-25
		MS4A1	2.34344	3.1804e-27	2.30563e-25
		TRBV27	2.72993	3.59893e-27	2.60374e-25
		FAM30A	2.64412	3.73302e-27	2.69527e-25
		CFP	1.50334	4.11778e-27	2.96706e-25
		EMB	1.47725	4.33343e-27	3.11613e-25
		CD3D	1.62706	4.71162e-27	3.38126e-25
		CLEC10A	1.21326	5.74933e-27	4.11765e-25
		NCF4	1.13848	6.45318e-27	4.61247e-25
		PDE2A-AS2	1.56478	7.01823e-27	5.00629e-25
		TRAV2	2.11317	8.81012e-27	6.27193e-25
		IGHV1OR15-2	3.49119	9.05708e-27	6.43486e-25
		LGALS17A	2.7202	9.13864e-27	6.47988e-25
		SIRPB1	1.53389	9.26987e-27	6.55986e-25
		KLRC1	1.70586	9.69262e-27	6.84541e-25
		SIGLEC9	1.17802	1.0879e-26	7.66805e-25
		CD19	2.1703	1.52789e-26	1.0748e-24
		TOMM20P2	1.73855	1.81401e-26	1.27356e-24
		TYROBP	1.11998	1.83148e-26	1.2833e-24
		PLB1	1.04976	3.04208e-26	2.12737e-24
		TRBV13	2.88212	3.30631e-26	2.30761e-24
		TRBV24-1	2.37044	3.48127e-26	2.42496e-24
		RHOH	1.41353	4.18474e-26	2.90929e-24
		IGKV1-39	4.03517	4.4168e-26	3.06464e-24
		FOLR2	1.30129	4.48633e-26	3.10683e-24
		CD70	1.73761	4.51695e-26	3.12196e-24
		IGKV3D-15	3.46354	5.07651e-26	3.50191e-24
		LINC00892	1.45024	5.1052e-26	3.51489e-24
		IGLV2-18	3.13098	6.14611e-26	4.22338e-24
		FGFBP2	1.36736	6.29925e-26	4.32027e-24
		TRAV13-2	1.84689	6.83491e-26	4.67863e-24
		ITGA4	1.32464	7.17286e-26	4.89115e-24
		SLC9A9	1.09345	8.73795e-26	5.94698e-24
		NAPSB	1.41076	9.20235e-26	6.2511e-24
		LY86	1.14877	9.61971e-26	6.50976e-24
		TRBV7-3	2.21084	1.19453e-25	8.06816e-24
		AC012645.3	1.40621	1.41165e-25	9.5166e-24
		FPR1	1.59333	1.5822e-25	1.06462e-23
		TRAV26-1	2.09675	1.65483e-25	1.11139e-23
		HLA-DRB6	1.5607	1.67667e-25	1.12394e-23
		TMEM71	1.01685	2.02799e-25	1.35688e-23
		IGKV1OR2-108	2.31979	2.13499e-25	1.4258e-23
		LCP1	1.14018	2.18788e-25	1.45838e-23
		IGKV1D-8	2.97762	2.41899e-25	1.60942e-23
		CXCL10	1.7705	2.52996e-25	1.68011e-23
		ST8SIA4	1.04807	2.65597e-25	1.76051e-23
		ZEB2	1.06085	3.12351e-25	2.06657e-23
		AC007728.2	1.34861	3.54581e-25	2.34162e-23
		IGHV4-55	3.08525	3.58572e-25	2.36359e-23
		CD38	1.72515	3.64033e-25	2.39515e-23
		IGHV4-61	3.1958	3.9128e-25	2.56967e-23
		CD40LG	1.41649	4.04531e-25	2.6518e-23
		LINC00996	1.33952	4.1007e-25	2.68317e-23
		CLEC9A	1.62882	4.66045e-25	3.04383e-23
		IGKV3D-20	2.94086	5.06058e-25	3.29911e-23
		GPNMB	1.35896	5.96938e-25	3.88446e-23
		MCOLN2	1.72236	6.34033e-25	4.11832e-23
		TRAV22	2.51096	7.11533e-25	4.6133e-23
		IGHV3-11	3.02919	7.87862e-25	5.08965e-23
		HLA-DQB1-AS1	1.57166	9.15394e-25	5.9028e-23
		ZNF683	1.66226	9.60987e-25	6.1856e-23
		FCGR1B	1.52599	9.82413e-25	6.31209e-23
		KLRC4-KLRK1	2.14424	1.01928e-24	6.53719e-23
		SAMD9L	1.17054	1.18737e-24	7.60154e-23
		CIBAR2	2.72675	1.22289e-24	7.81484e-23
		AC004687.1	1.60696	1.3237e-24	8.44393e-23
		IGKV1D-16	3.26131	1.39645e-24	8.89206e-23
		CCL8	1.36559	1.56645e-24	9.95674e-23
		CD300A	1.07741	1.57754e-24	1.00094e-22
		CD80	1.50483	1.70533e-24	1.08009e-22
		CLEC2B	1.1035	2.55971e-24	1.61262e-22
		IGHV3-20	3.47577	3.52768e-24	2.21851e-22
		APOBEC3H	1.24775	4.113e-24	2.58205e-22
		TTC16	1.33653	4.72871e-24	2.96335e-22
		CD300C	1.18208	5.00373e-24	3.13019e-22
		CLECL1	1.45029	5.56545e-24	3.47548e-22
		CD244	1.32973	7.45229e-24	4.63749e-22
		IGLV7-43	2.80228	7.6267e-24	4.73774e-22
		TRAV25	2.3584	8.73724e-24	5.40873e-22
		AC034238.1	2.19651	9.61677e-24	5.94286e-22
		IGKV1-6	2.84525	1.06613e-23	6.57691e-22
		WDFY4	1.32438	1.26332e-23	7.77675e-22
		TRBV15	2.41395	1.26499e-23	7.77675e-22
		CD74	1.20139	1.40813e-23	8.64181e-22
		MLC1	1.36587	1.55094e-23	9.50185e-22
		EPB41L3	1.24996	1.73674e-23	1.06219e-21
		IGHV6-1	3.33931	2.41327e-23	1.47342e-21
		CD4	1.03476	2.58067e-23	1.57293e-21
		PLAC8	1.78403	2.70235e-23	1.64148e-21
		GNA15	1.07657	2.70237e-23	1.64148e-21
		TRAV20	2.26766	2.90623e-23	1.7623e-21
		TRAV8-4	1.96751	3.12234e-23	1.89013e-21
		IGHV2-5	3.31397	3.49894e-23	2.11451e-21
		IGKV1-12	3.51076	3.85544e-23	2.326e-21
		P2RX1	1.36818	4.08246e-23	2.4588e-21
		IGHV3OR16-9	3.33174	4.10864e-23	2.47039e-21
		LINC01857	1.6634	6.34866e-23	3.8108e-21
		AC023794.3	1.39064	7.7516e-23	4.64509e-21
		CEACAM4	1.25797	7.83127e-23	4.68494e-21
		GPR141	1.57144	8.25531e-23	4.93033e-21
		IGHV3OR16-8	3.6822	8.32325e-23	4.96258e-21
		RAB39B	1.32629	8.67367e-23	5.16287e-21
		DGKA	1.0138	8.96984e-23	5.33024e-21
		FCRL2	2.21931	9.12978e-23	5.41624e-21
		ST8SIA1	1.37335	9.68219e-23	5.7344e-21
		GFRA2	1.29076	9.83573e-23	5.81566e-21
		TRDV1	2.0404	9.90146e-23	5.84482e-21
		TLR7	1.35158	1.01589e-22	5.98688e-21
		DUSP2	1.35881	1.08347e-22	6.37455e-21
		IGKV1D-17	3.62253	1.20216e-22	7.04958e-21
		SEMA4D	1.08216	1.21322e-22	7.10272e-21
		S100A4	1.3032	1.2821e-22	7.49367e-21
		KIR3DL2	2.10852	1.37679e-22	8.0339e-21
		FGR	1.01201	1.38931e-22	8.09368e-21
		TRAV24	2.60961	1.40337e-22	8.16223e-21
		CSF2RB	1.14682	1.47357e-22	8.55653e-21
		LINC02528	2.73406	1.65635e-22	9.60225e-21
		CCR4	1.57942	1.89214e-22	1.09336e-20
		SH2D2A	1.3177	2.30952e-22	1.33237e-20
		FPR2	1.82214	2.34173e-22	1.34877e-20
		P2RY12	1.62618	2.63945e-22	1.51534e-20
		TRBV10-3	1.96538	3.04234e-22	1.74384e-20
		TRBV12-4	1.93127	4.08626e-22	2.33843e-20
		AC015819.1	1.16915	4.72681e-22	2.70066e-20
		AC096734.1	3.2185	5.26042e-22	2.99592e-20
		NLRP3	1.09496	5.77619e-22	3.27916e-20
		VSIG4	1.35121	5.9623e-22	3.37943e-20
		DNAJC5B	1.37114	8.5004e-22	4.80272e-20
		GPR68	1.21908	9.42691e-22	5.31777e-20
		LILRB5	1.12644	9.81136e-22	5.52415e-20
		IGHV3-13	2.83131	9.82382e-22	5.52415e-20
		ARRDC5	1.30529	9.95595e-22	5.58962e-20
		GLIPR2	1.0604	1.02144e-21	5.72571e-20
		CXCR4	1.0294	1.1968e-21	6.69812e-20
		MRC1	1.66228	1.21201e-21	6.77262e-20
		TRGV7	1.6601	1.30955e-21	7.30617e-20
		CRIP1	1.16503	1.38659e-21	7.72389e-20
		FCER1G	1.15924	1.40766e-21	7.829e-20
		GLIPR1	1.32337	1.59456e-21	8.85464e-20
		KIR3DL1	1.85919	1.94932e-21	1.08078e-19
		LILRA4	1.48635	2.16021e-21	1.19584e-19
		AC002091.1	1.3949	2.32738e-21	1.28638e-19
		SFMBT2	1.09671	2.42912e-21	1.34053e-19
		SLC38A5	1.51011	2.70728e-21	1.49173e-19
		LPAR5	1.16523	3.28069e-21	1.80489e-19
		IGHV3-63	3.28591	3.5244e-21	1.93597e-19
		KIR2DL3	1.89462	4.20331e-21	2.30534e-19
		TRAV16	1.90758	4.39215e-21	2.40521e-19
		CARD17	1.79968	4.43797e-21	2.42657e-19
		IGKV2-28	4.19958	4.60683e-21	2.51503e-19
		IGKV2D-24	3.3083	4.69312e-21	2.55822e-19
		AC142381.1	3.28667	4.76328e-21	2.59249e-19
		IGHV4-4	3.41813	4.90121e-21	2.66349e-19
		KCNN4	1.26006	5.30472e-21	2.87587e-19
		TBC1D27P	1.94743	6.10992e-21	3.30521e-19
		PPP1R16B	1.02696	7.64832e-21	4.12488e-19
		LINC01215	1.66365	7.91319e-21	4.26127e-19
		HLA-DOB	1.55079	8.38155e-21	4.49987e-19
		ARL11	1.01241	8.49542e-21	4.55413e-19
		DOCK8	1.15231	9.82139e-21	5.23342e-19
		IGHG4	2.41589	1.01353e-20	5.39261e-19
		TRBV30	2.00556	1.06664e-20	5.66671e-19
		CCND2	1.05002	1.10514e-20	5.8538e-19
		KCNJ10	1.86221	1.21899e-20	6.44723e-19
		ATP2A3	1.13262	1.31755e-20	6.9479e-19
		MNDA	1.16145	1.40685e-20	7.40781e-19
		TRBV7-6	1.99459	1.45929e-20	7.67256e-19
		HTR7	1.41179	1.82343e-20	9.57302e-19
		IL4I1	1.51861	1.95832e-20	1.0251e-18
		APOBEC3C	1.16761	1.96167e-20	1.02534e-18
		SIGLEC8	1.49361	2.1663e-20	1.12898e-18
		MMP25	1.0387	2.20808e-20	1.14907e-18
		TRGV3	1.69483	2.36406e-20	1.22845e-18
		NMUR1	1.19486	2.64664e-20	1.37328e-18
		IGHV1-67	3.32088	2.91196e-20	1.50875e-18
		LINC01679	1.09322	3.34785e-20	1.73207e-18
		IGLV1-36	2.8484	3.98454e-20	2.05849e-18
		HLA-DRB5	1.38054	4.03097e-20	2.07946e-18
		MAL	1.49256	4.18527e-20	2.15593e-18
		IGKV1D-39	3.54057	4.22744e-20	2.17451e-18
		TRBJ2-7	1.97832	4.23865e-20	2.17713e-18
		BATF2	1.02703	5.33796e-20	2.73388e-18
		ITM2A	1.19417	5.6924e-20	2.90704e-18
		SIGLEC11	1.2816	5.98929e-20	3.04991e-18
		AC139720.1	2.12513	6.3406e-20	3.21959e-18
		CHI3L2	1.78789	7.23741e-20	3.66452e-18
		GPM6A	1.79714	7.30768e-20	3.69484e-18
		TRAV29DV5	1.82997	7.57598e-20	3.82507e-18
		TRGC1	1.41754	7.84291e-20	3.95422e-18
		IGHJ2	3.22061	8.16115e-20	4.10886e-18
		IGKJ5	3.1891	8.34614e-20	4.19606e-18
		SLC4A10	1.58437	8.61254e-20	4.32388e-18
		TRBV14	1.75876	8.89126e-20	4.45753e-18
		CD209	1.17484	9.13712e-20	4.57434e-18
		LILRA2	1.0217	9.18255e-20	4.59063e-18
		PEAK3	1.05898	9.29712e-20	4.64139e-18
		F13A1	1.57199	9.60144e-20	4.7866e-18
		IGHV1-58	2.97498	9.80854e-20	4.88301e-18
		IGHV1-12	3.29303	9.88375e-20	4.91358e-18
		LAIR1	1.07776	1.25029e-19	6.19832e-18
		AL162414.1	2.56681	1.26181e-19	6.24676e-18
		AL590764.1	1.35805	1.31653e-19	6.50862e-18
		GIMAP5	1.05051	1.39158e-19	6.87009e-18
		AC026369.3	1.91529	1.42511e-19	7.02588e-18
		TNFRSF9	1.6365	1.59467e-19	7.84011e-18
		KIR2DS4	1.64359	1.68503e-19	8.27294e-18
		ANKRD44-AS1	1.73664	2.00432e-19	9.82695e-18
		IGLV7-46	2.34502	2.04151e-19	9.99371e-18
		IGKV1D-42	3.37932	2.04394e-19	9.99371e-18
		NIBAN3	1.40225	2.14032e-19	1.04363e-17
		OSCAR	1.03749	2.17826e-19	1.06067e-17
		PRSS2	-3.60607	2.60382e-19	1.26616e-17
		AC022706.1	1.05711	2.72347e-19	1.32253e-17
		CEP250-AS1	1.07919	3.04534e-19	1.47682e-17
		XXYLT1-AS2	2.12393	3.0782e-19	1.49019e-17
		RUBCNL	1.15527	3.08128e-19	1.49019e-17
		RIPOR2	1.16024	3.12255e-19	1.5081e-17
		HLA-DQB2	1.48944	3.6202e-19	1.74608e-17
		ATP1A3	1.48539	3.70046e-19	1.78238e-17
		TNFRSF13C	1.3848	4.00226e-19	1.92514e-17
		IGHV3OR15-7	3.40524	4.22883e-19	2.03138e-17
		AC135068.2	2.90655	4.90188e-19	2.35152e-17
		DOCK10	1.04873	5.03833e-19	2.41372e-17
		CRYBB1	1.12923	5.3389e-19	2.55085e-17
		SRPX	1.66517	5.92248e-19	2.82588e-17
		ETV7	1.2961	6.14056e-19	2.92601e-17
		CD1B	1.7847	7.5059e-19	3.56706e-17
		INPP4B	1.07683	7.90697e-19	3.75265e-17
		TIMD4	1.90796	8.10647e-19	3.84221e-17
		AC134879.2	3.72534	8.12273e-19	3.84479e-17
		KIF19	1.33271	9.56675e-19	4.52229e-17
		CXorf21	1.03759	9.97635e-19	4.70389e-17
		HLA-DQA2	1.63301	9.97734e-19	4.70389e-17
		RGS13	2.21284	1.10156e-18	5.17968e-17
		IGHV3-71	2.89198	1.13747e-18	5.34144e-17
		AC009133.3	1.67405	1.25131e-18	5.86828e-17
		LY75	1.02919	1.34904e-18	6.31832e-17
		IGLV1-50	2.21005	1.70133e-18	7.94735e-17
		FCRL1	2.01357	1.88486e-18	8.79312e-17
		FCER2	1.43941	1.97516e-18	9.20232e-17
		AP003774.2	1.42561	2.03266e-18	9.45785e-17
		CCL4L2	1.25402	2.36975e-18	1.09976e-16
		SYK	1.05382	2.41005e-18	1.117e-16
		IGHV2-70	2.71102	2.76183e-18	1.27838e-16
		SPIC	1.58975	2.76652e-18	1.27889e-16
		FUT7	1.34305	2.88283e-18	1.33093e-16
		AC099524.1	1.65643	3.01163e-18	1.38859e-16
		AL139352.1	1.40231	3.05184e-18	1.40531e-16
		TRBJ2-2P	1.95613	3.12967e-18	1.43929e-16
		KLRC4	2.1504	3.47299e-18	1.59511e-16
		TRBV12-3	1.98427	4.6614e-18	2.13543e-16
		IGKV1-33	3.66321	5.88205e-18	2.68769e-16
		CXCL14	2.21192	6.10769e-18	2.78722e-16
		TMEM26	1.02976	6.65245e-18	3.02806e-16
		BANK1	1.7232	6.71772e-18	3.05386e-16
		DUX4L50	1.14129	6.98008e-18	3.16908e-16
		BOC	1.28787	7.42615e-18	3.36731e-16
		TRAV27	1.87468	7.46343e-18	3.37991e-16
		STAB2	1.69115	7.56518e-18	3.42011e-16
		COPDA1	2.76605	7.57142e-18	3.42011e-16
		CCL3	1.08876	9.31679e-18	4.20318e-16
		SLC12A3	1.52484	9.96859e-18	4.49154e-16
		EMP3	1.03319	1.12158e-17	5.04074e-16
		AL135818.2	1.48764	1.14748e-17	5.15062e-16
		CD5L	2.01634	1.33546e-17	5.96431e-16
		KCNQ5	1.50099	1.51331e-17	6.74171e-16
		PIP5K1B	1.3336	1.79275e-17	7.97662e-16
		TRBJ2-3	1.76954	1.90998e-17	8.48762e-16
		LINC02285	1.12808	1.99781e-17	8.86685e-16
		CCN4	1.43345	2.35179e-17	1.04249e-15
		PLA2G4A	1.36296	2.43209e-17	1.07674e-15
		AMPD1	2.40881	2.49439e-17	1.10295e-15
		TRBJ2-1	1.81091	2.68131e-17	1.18413e-15
		EPSTI1	1.14348	3.30799e-17	1.45728e-15
		LINC01281	2.41028	3.477e-17	1.52984e-15
		IGKV2OR22-4	2.90669	3.58979e-17	1.57751e-15
		LGALS2	1.4298	3.9312e-17	1.72541e-15
		IGKV5-2	3.00883	4.29714e-17	1.8837e-15
		FCGR1CP	1.61561	4.62177e-17	2.02352e-15
		TRAV8-1	2.03885	4.74843e-17	2.07642e-15
		TRAV35	2.22145	5.20711e-17	2.2742e-15
		TRAV23DV6	2.05089	5.27546e-17	2.30123e-15
		LINC00582	2.456	5.33404e-17	2.32393e-15
		GBP6	1.69096	5.4725e-17	2.38134e-15
		CASP5	1.41937	5.77833e-17	2.51135e-15
		CLEC17A	1.79789	5.89142e-17	2.55738e-15
		IFI44L	1.49496	5.93458e-17	2.57298e-15
		RIPK3	1.01305	6.24042e-17	2.70229e-15
		DHRS9	1.02096	6.60027e-17	2.85464e-15
		NAIPP1	1.20012	6.90034e-17	2.97718e-15
		AC021188.1	1.1029	7.77928e-17	3.34829e-15
		IGKV1D-43	3.18445	7.87787e-17	3.38663e-15
		TRAV41	1.8361	7.98319e-17	3.42776e-15
		IGHV1OR21-1	3.08377	8.05579e-17	3.45477e-15
		GPBAR1	1.30644	8.07846e-17	3.46032e-15
		HLA-DPB2	1.52187	8.66339e-17	3.70641e-15
		IGHV1-45	2.51132	1.00618e-16	4.29951e-15
		TRAV10	2.08326	1.03485e-16	4.41671e-15
		TRAV36DV7	1.98326	1.0493e-16	4.4677e-15
		IGHJ3P	2.88997	1.07521e-16	4.57255e-15
		LAIR2	1.59147	1.11685e-16	4.74395e-15
		IGHV3-62	3.06413	1.14851e-16	4.8668e-15
		AC010247.1	1.3217	1.17737e-16	4.98318e-15
		ZNF80	1.81606	1.25159e-16	5.29102e-15
		PIK3CD-AS1	1.57809	1.34907e-16	5.69633e-15
		B3GALT2	1.71876	1.5285e-16	6.44631e-15
		LRCH2	1.15396	1.53905e-16	6.48312e-15
		IGKV1-13	3.56982	1.58225e-16	6.65722e-15
		TMEM155	1.90009	1.58758e-16	6.67175e-15
		SEMA4A	1.02799	1.65805e-16	6.95971e-15
		IGHV3-35	2.63421	1.77946e-16	7.45173e-15
		SYNPO2	1.06794	1.78542e-16	7.46792e-15
		SLC4A1	1.87993	1.87045e-16	7.81441e-15
		GPR183	1.11615	2.14186e-16	8.93781e-15
		SLC4A8	1.02697	2.18625e-16	9.11235e-15
		AC090559.1	1.09958	2.24572e-16	9.34929e-15
		IGLJ2	2.64895	2.33209e-16	9.68619e-15
		IGKV1OR22-1	3.02046	2.36465e-16	9.80998e-15
		SIRPB2	1.12015	2.53704e-16	1.05129e-14
		CCR8	1.70182	2.77116e-16	1.14564e-14
		IGKV1OR2-6	3.07399	3.00434e-16	1.2406e-14
		SIGLEC14	1.59829	4.04325e-16	1.66574e-14
		LINC02416	2.21652	4.29408e-16	1.76498e-14
		AL133371.2	1.12242	4.47423e-16	1.83691e-14
		IGLV3-12	2.64818	4.74369e-16	1.94529e-14
		TCL1A	1.90035	5.03607e-16	2.06282e-14
		IGHV3-19	2.90038	5.42679e-16	2.2203e-14
		LINC02325	1.80669	6.27576e-16	2.55883e-14
		TRAV26-2	1.99463	6.65189e-16	2.70909e-14
		AC004494.1	1.25104	7.61218e-16	3.0931e-14
		FAIM2	1.64026	7.76539e-16	3.15176e-14
		HLA-DMA	1.09552	8.28453e-16	3.35863e-14
		AL359220.1	1.02709	8.63659e-16	3.49738e-14
		RUNX2	1.14564	1.02634e-15	4.14674e-14
		ZBTB32	1.0601	1.0616e-15	4.28429e-14
		GTSF1L	2.34003	1.09143e-15	4.39969e-14
		GPR85	1.02217	1.27331e-15	5.1271e-14
		GPR31	2.14399	1.31893e-15	5.29878e-14
		CTSG	1.94598	1.38628e-15	5.55058e-14
		TRBV5-5	2.0891	1.52972e-15	6.11802e-14
		MFAP5	1.60469	1.59335e-15	6.36536e-14
		SCARA5	2.19359	1.73335e-15	6.90914e-14
		TRAV6	1.84079	2.07185e-15	8.23994e-14
		AC018755.4	1.54512	2.443e-15	9.67281e-14
		IGHV1OR15-9	2.85902	2.46877e-15	9.76397e-14
		HNRNPA1P21	1.23889	2.48333e-15	9.81068e-14
		LINC01943	1.02673	3.1857e-15	1.25298e-13
		APOBEC3A	1.27386	3.32832e-15	1.30763e-13
		FCRLA	1.75959	3.9947e-15	1.56254e-13
		TRAV39	1.83778	4.30043e-15	1.67844e-13
		E2F3P1	2.00702	4.35877e-15	1.69935e-13
		PLTP	1.24544	4.37456e-15	1.70364e-13
		CHIT1	1.81588	4.55123e-15	1.7705e-13
		IGHV3-52	2.73696	5.23354e-15	2.02928e-13
		CLEC4G	1.92613	5.82676e-15	2.25684e-13
		ZCCHC18	1.02306	6.05033e-15	2.34089e-13
		MAMDC2	1.34798	6.70841e-15	2.58426e-13
		C10orf105	1.10206	7.4365e-15	2.86165e-13
		PAMR1	1.02085	1.01378e-14	3.88434e-13
		TRBV7-4	1.87816	1.18337e-14	4.5244e-13
		CD1C	1.17572	1.20371e-14	4.5972e-13
		TRBV10-2	1.94224	1.28414e-14	4.89915e-13
		WNT10A	1.31843	1.29554e-14	4.93735e-13
		CETP	1.08868	1.30477e-14	4.9672e-13
		AP002954.1	1.38284	1.3175e-14	5.01032e-13
		IL5RA	1.37212	1.37463e-14	5.22199e-13
		HBD	2.38062	1.75579e-14	6.64864e-13
		KRT1	2.47976	1.85316e-14	7.00246e-13
		SIGLEC12	1.29073	1.924e-14	7.26245e-13
		IGLV5-37	2.96948	1.98791e-14	7.49574e-13
		CXorf65	1.2099	2.02831e-14	7.63189e-13
		IGHV3OR16-13	2.80174	2.32087e-14	8.71076e-13
		PRKCQ-AS1	1.12885	2.32955e-14	8.72844e-13
		DTNB-AS1	2.08863	2.5281e-14	9.44259e-13
		LINC00968	1.92273	2.72607e-14	1.01713e-12
		CLEC1B	2.36068	2.78287e-14	1.03615e-12
		CCL18	1.3582	2.99941e-14	1.11445e-12
		CHRM3-AS2	1.26853	3.01121e-14	1.11767e-12
		AC093311.1	1.48767	4.69101e-14	1.73033e-12
		LSAMP	1.75359	5.0641e-14	1.86601e-12
		LINC02158	1.99777	5.5268e-14	2.0323e-12
		AC079015.1	1.08681	5.58435e-14	2.04923e-12
		IGHV5-78	1.72253	7.05963e-14	2.57995e-12
		IGKV2-26	3.28123	7.15075e-14	2.61006e-12
		GCSAM	1.12333	8.09465e-14	2.94009e-12
		TSHR	1.196	9.62061e-14	3.48368e-12
		IGLV2-34	2.78074	9.7991e-14	3.54471e-12
		TRBV6-4	2.05437	1.05272e-13	3.80221e-12
		SLC7A8	1.00467	1.05323e-13	3.80221e-12
		CRISP3	2.90941	1.05748e-13	3.81369e-12
		SIGLEC5	1.00041	1.06599e-13	3.84047e-12
		CCDC136	1.1531	1.14301e-13	4.11378e-12
		IGKV6-21	2.48205	1.2107e-13	4.35301e-12
		IGFN1	2.05668	1.3353e-13	4.79135e-12
		AC022182.2	1.25396	1.57426e-13	5.64307e-12
		CFD	1.07364	1.62373e-13	5.81456e-12
		PDCD1	1.47183	1.70637e-13	6.09821e-12
		JSRP1	1.28003	1.84746e-13	6.58263e-12
		NT5C3AP2	1.91038	2.11506e-13	7.52856e-12
		MMP2	1.26129	2.11767e-13	7.53032e-12
		GPR84	1.44757	2.26009e-13	8.02872e-12
		NTRK3	1.43283	2.53641e-13	8.97451e-12
		IGHJ1	3.21617	2.85127e-13	1.00686e-11
		FCGR2B	1.35814	3.05644e-13	1.07717e-11
		GAPT	1.18546	3.08208e-13	1.08513e-11
		IGKV6D-21	2.47078	3.78442e-13	1.32978e-11
		DPEP3	1.38933	4.29213e-13	1.50669e-11
		CLIC5	1.10889	4.30461e-13	1.50958e-11
		RORB	1.67339	4.55431e-13	1.59244e-11
		ASIC2	1.6053	4.76913e-13	1.66592e-11
		AC244205.1	2.64178	4.85648e-13	1.69477e-11
		CLEC4D	1.58578	4.92902e-13	1.7184e-11
		KIR2DL1	1.4832	5.0692e-13	1.76554e-11
		HTR2B	1.46075	5.9227e-13	2.05877e-11
		RSPO1	2.52904	6.32898e-13	2.19357e-11
		GPR25	1.63446	6.7539e-13	2.33857e-11
		PARM1	1.08169	7.14304e-13	2.47091e-11
		CCBE1	1.58019	7.15575e-13	2.4729e-11
		LINC00243	1.29345	7.3274e-13	2.52977e-11
		IGHV3-60	2.55216	7.39073e-13	2.54916e-11
		LINC02812	1.67043	7.62859e-13	2.62865e-11
		IGKV1D-27	3.21299	7.78324e-13	2.67676e-11
		TPSB2	1.56031	8.34274e-13	2.86364e-11
		IGKV2D-40	2.34901	1.13943e-12	3.89606e-11
		RPL4P1	1.15527	1.1868e-12	4.05414e-11
		TRAV1-2	1.50981	1.20556e-12	4.11426e-11
		LINC01781	2.00686	1.22542e-12	4.17807e-11
		LINC02576	1.66632	1.26368e-12	4.30437e-11
		NSG1	1.08971	1.2724e-12	4.32992e-11
		IGLC6	2.03925	1.30125e-12	4.42388e-11
		NLRP7	1.82155	1.47381e-12	5.00575e-11
		SIGLEC6	1.71083	1.47607e-12	5.00866e-11
		IGLV2-28	2.23291	1.54602e-12	5.24099e-11
		LINC02195	1.49693	1.59576e-12	5.40449e-11
		GPR82	1.0267	1.85473e-12	6.27558e-11
		IGHV3-38	2.22612	1.95374e-12	6.59803e-11
		HLA-DPA3	1.85291	2.11205e-12	7.12593e-11
		IGLVI-70	3.09974	2.21963e-12	7.47472e-11
		RSAD2	1.00237	2.35204e-12	7.91312e-11
		CMA1	1.66358	2.41144e-12	8.10531e-11
		LINC00158	1.86321	2.57753e-12	8.63908e-11
		CXCL12	1.08833	2.61016e-12	8.732e-11
		IL12B	1.41355	2.73566e-12	9.14327e-11
		BASP1	1.22075	2.94587e-12	9.82738e-11
		ALOX5AP	1.01687	3.1019e-12	1.03382e-10
		LINC02773	1.06768	3.38154e-12	1.12597e-10
		GSDMA	1.20307	4.19301e-12	1.39096e-10
		LCT-AS1	1.90918	4.39256e-12	1.4531e-10
		RGS1	1.13715	4.59667e-12	1.51921e-10
		TNXB	1.09575	5.06348e-12	1.67038e-10
		AC109446.3	1.41364	5.42699e-12	1.78864e-10
		PLAC4	-2.51732	5.46356e-12	1.79903e-10
		SMOC2	1.04983	6.34824e-12	2.08263e-10
		AC009041.1	1.79812	6.4267e-12	2.10449e-10
		C4orf50	1.47919	6.48378e-12	2.12123e-10
		CLEC12B	1.33586	6.63174e-12	2.16765e-10
		HRH2	1.36036	7.50441e-12	2.44615e-10
		EGR3	1.02331	7.64758e-12	2.48826e-10
		MIR8071-2	2.15863	9.37666e-12	3.0342e-10
		IL2RG	1.05606	1.0398e-11	3.34949e-10
		C1QTNF7	1.17354	1.06531e-11	3.42854e-10
		GYPE	1.25416	1.10768e-11	3.5617e-10
		SIGLEC22P	1.20539	1.12398e-11	3.61085e-10
		CCR9	1.50865	1.20944e-11	3.87837e-10
		CD1E	1.2578	1.33012e-11	4.26152e-10
		CCL21	1.54431	1.41517e-11	4.52943e-10
		ADGRE4P	1.03382	1.56218e-11	4.99155e-10
		MFAP4	1.47948	1.56796e-11	5.0055e-10
		FCGR3B	1.35478	1.595e-11	5.08727e-10
		LRRN3	1.21766	1.74468e-11	5.55972e-10
		BRDT	2.68766	1.7609e-11	5.60137e-10
		EGR2	1.01747	1.87029e-11	5.94402e-10
		CALML3	1.67064	1.93845e-11	6.14964e-10
		IGHV7-56	2.67956	2.11098e-11	6.67322e-10
		LINGO3	1.08636	2.31962e-11	7.3068e-10
		CASP1P2	1.29866	2.38335e-11	7.49429e-10
		LINC02099	1.15438	2.85254e-11	8.94591e-10
		BHLHE40-AS1	1.07455	2.86395e-11	8.97379e-10
		CSF3R	1.02565	3.03378e-11	9.49758e-10
		TRGV5	1.07961	3.09556e-11	9.68245e-10
		TRBV12-5	2.04103	3.09894e-11	9.68452e-10
		TRBV21-1	1.71107	3.24897e-11	1.01445e-09
		MAP1LC3C	1.11296	3.25219e-11	1.01456e-09
		AC093010.1	1.52993	3.3096e-11	1.03157e-09
		ADGRB3	1.47276	3.52356e-11	1.09634e-09
		TRAV1-1	1.58364	3.62224e-11	1.12507e-09
		LINC01550	1.29892	3.69753e-11	1.14646e-09
		KRT36	1.38989	3.74632e-11	1.16058e-09
		HLA-DRB9	1.38612	3.95391e-11	1.22064e-09
		AL031595.1	1.30686	4.38538e-11	1.35267e-09
		RGS4	1.30448	4.49257e-11	1.38453e-09
		INSL3	1.2598	4.74964e-11	1.46122e-09
		HS3ST2	1.03473	4.95725e-11	1.52115e-09
		IGLV4-3	2.57649	5.37384e-11	1.64614e-09
		ADAM28	1.14461	5.38749e-11	1.64891e-09
		IGHV3-75	3.17059	5.54173e-11	1.69466e-09
		SHISA3	1.46446	5.64376e-11	1.72437e-09
		MXRA5	1.15236	5.81622e-11	1.77554e-09
		GAS1	1.15018	5.88238e-11	1.7942e-09
		APOD	1.10674	5.93792e-11	1.80959e-09
		PTGER3	1.08175	6.04787e-11	1.84152e-09
		CRTAC1	1.66439	6.16713e-11	1.87623e-09
		TNC	1.10385	7.998e-11	2.42701e-09
		PCDHB3	1.34203	8.23295e-11	2.49406e-09
		NRK	1.42775	8.45772e-11	2.5578e-09
		IGHV3-22	2.44268	8.68056e-11	2.6163e-09
		BNC2	1.00629	8.90314e-11	2.67658e-09
		GPA33	1.26064	8.97037e-11	2.69452e-09
		GPR15	1.64349	9.01043e-11	2.70427e-09
		PGR	1.43856	9.42269e-11	2.8189e-09
		TMEM132C	2.33809	9.45252e-11	2.82504e-09
		MIR8071-1	2.22249	9.5842e-11	2.86199e-09
		JPH3	1.17123	9.77205e-11	2.91564e-09
		IQANK1	-1.01274	1.09562e-10	3.2638e-09
		TLR10	1.25626	1.09573e-10	3.2638e-09
		AL096816.1	1.02524	1.09856e-10	3.2695e-09
		IL21R-AS1	1.30769	1.14492e-10	3.40465e-09
		SPSB4	1.49014	1.15473e-10	3.42807e-09
		IGHV2-70D	2.29843	1.1573e-10	3.43284e-09
		CLEC6A	2.10034	1.19434e-10	3.53681e-09
		AC092145.1	1.83643	1.24992e-10	3.69218e-09
		FBLN2	1.20573	1.3887e-10	4.09533e-09
		CLEC12A-AS1	1.34188	1.46289e-10	4.30701e-09
		SFRP1	1.32063	1.47108e-10	4.32753e-09
		KLK1	1.49841	1.519e-10	4.4648e-09
		CYP4F29P	1.52614	1.52483e-10	4.47824e-09
		IGLV2-5	2.9654	1.55473e-10	4.56228e-09
		S100B	1.02177	1.66905e-10	4.8897e-09
		AL022067.1	1.44645	1.73843e-10	5.08458e-09
		LGALS14	-4.60706	1.9379e-10	5.6448e-09
		IL1RL1	1.3536	1.95176e-10	5.68054e-09
		CCL24	1.13651	2.20068e-10	6.37574e-09
		AL683807.1	1.14879	2.23503e-10	6.46269e-09
		DPEP1	1.61207	2.48066e-10	7.14973e-09
		TRAV38-1	1.77912	2.53874e-10	7.29938e-09
		FENDRR	1.36399	2.67596e-10	7.6815e-09
		IGHV3-76	2.66234	2.67942e-10	7.68526e-09
		TNS4	1.17006	2.71684e-10	7.7863e-09
		OMD	1.5137	2.74739e-10	7.86753e-09
		AP000812.1	1.02031	2.8602e-10	8.17741e-09
		INMT	1.10334	2.92221e-10	8.348e-09
		HNRNPA1P70	1.56106	2.9513e-10	8.41759e-09
		AL121985.1	1.34754	3.00663e-10	8.56853e-09
		SMIM22	-1.70681	3.46131e-10	9.82498e-09
		FRMPD3	1.11523	3.49846e-10	9.92252e-09
		IGKV1OR22-5	2.16765	3.54024e-10	1.0033e-08
		CXCR5	1.72756	3.66002e-10	1.03642e-08
		DCLRE1CP1	1.32028	3.87928e-10	1.09764e-08
		PRELP	1.20363	4.16904e-10	1.17496e-08
		COL14A1	1.12376	4.28625e-10	1.20418e-08
		AC103563.1	2.49745	4.53445e-10	1.2719e-08
		AC006369.1	1.01008	4.55454e-10	1.27653e-08
		LINC02422	1.31491	4.69844e-10	1.31582e-08
		EML4-AS1	1.01871	4.74911e-10	1.32897e-08
		RPL32P1	1.22465	4.85763e-10	1.3572e-08
		AL139125.1	1.18469	5.46864e-10	1.52552e-08
		SVEP1	1.18484	5.51494e-10	1.53723e-08
		AC104260.2	1.05695	5.61749e-10	1.56337e-08
		AL645941.2	1.66551	5.88238e-10	1.63326e-08
		CCL22	1.07227	5.98513e-10	1.6592e-08
		AC134312.1	1.33174	6.38415e-10	1.76432e-08
		FCHO1	1.00535	6.55584e-10	1.80896e-08
		ELOVL4	1.1941	6.62661e-10	1.82565e-08
		SLC26A9	-1.62084	6.64522e-10	1.82936e-08
		AL365475.1	1.48802	6.99478e-10	1.92411e-08
		CDH11	1.09039	7.00538e-10	1.92553e-08
		AC008083.3	1.24789	7.08604e-10	1.9462e-08
		AC006058.1	1.89404	7.11241e-10	1.95194e-08
		COL6A6	1.10846	8.06546e-10	2.20499e-08
		IGLL1	1.8235	8.15191e-10	2.22692e-08
		EPHA3	1.11067	8.3429e-10	2.27734e-08
		UTS2	1.56971	9.02506e-10	2.45978e-08
		KLRC2	1.30161	9.24915e-10	2.51892e-08
		AHSP	1.62214	9.2727e-10	2.52341e-08
		AP002505.2	1.56533	9.59497e-10	2.60513e-08
		LINC02694	1.23409	1.10701e-09	2.98967e-08
		SHISAL1	1.24408	1.16072e-09	3.13236e-08
		AC012085.2	1.39621	1.21041e-09	3.25904e-08
		TRBJ2-2	1.57522	1.28751e-09	3.45617e-08
		IGKV2D-30	3.11379	1.32645e-09	3.55267e-08
		CHGA	-1.76479	1.32912e-09	3.55715e-08
		LINC01645	1.09577	1.3414e-09	3.58194e-08
		ERMN	1.003	1.356e-09	3.61821e-08
		LINC02648	1.82799	1.41288e-09	3.76716e-08
		NPFFR1	1.39223	1.43143e-09	3.81374e-08
		FCRL4	2.35168	1.68204e-09	4.46142e-08
		ACOD1	2.20118	1.71132e-09	4.53569e-08
		CLEC4C	1.59069	1.8956e-09	5.01291e-08
		CDHR1	1.0193	1.90273e-09	5.02805e-08
		NTNG2	1.00275	2.17446e-09	5.72061e-08
		IGLV5-48	2.38742	2.17919e-09	5.72883e-08
		AC026469.1	1.20078	2.2368e-09	5.8716e-08
		IGHV3-41	1.84891	2.34664e-09	6.14653e-08
		COL4A6	1.40038	2.34671e-09	6.14653e-08
		DCN	1.24631	2.43348e-09	6.35509e-08
		SIRPG-AS1	1.60352	2.44245e-09	6.37383e-08
		DES	1.38649	2.50995e-09	6.54517e-08
		DLGAP1-AS5	3.0851	2.60877e-09	6.79788e-08
		BMPER	1.27689	2.93573e-09	7.61643e-08
		ANKRD22	1.32385	3.05103e-09	7.89828e-08
		CXCR2	1.0227	3.07299e-09	7.94936e-08
		HEATR9	1.07902	3.13556e-09	8.10531e-08
		MMP9	1.13142	3.2196e-09	8.30447e-08
		PADI3	-2.10566	3.27685e-09	8.44601e-08
		TEPP	1.35234	3.41649e-09	8.78051e-08
		TRBV23-1	1.36051	3.76929e-09	9.67324e-08
		CPA3	1.31847	3.88231e-09	9.95611e-08
		AC007278.1	1.27666	4.0929e-09	1.04735e-07
		IL26	1.38527	4.20236e-09	1.07228e-07
		IGLV1-41	2.07721	4.2274e-09	1.0779e-07
		MOXD1	1.17382	4.2929e-09	1.09303e-07
		CCL19	1.48368	4.46617e-09	1.13552e-07
		TMEM26-AS1	1.05574	4.53542e-09	1.15231e-07
		CCN5	1.31729	4.54536e-09	1.15401e-07
		PDPN	1.46307	4.59593e-09	1.16602e-07
		C7	1.35153	4.81633e-09	1.22019e-07
		PAX5	1.21713	5.54649e-09	1.39821e-07
		PTGS2	1.043	5.57916e-09	1.40545e-07
		CPA1	-2.17081	5.62125e-09	1.41505e-07
		AC034105.1	2.45045	5.91469e-09	1.48472e-07
		CCDC80	1.15427	6.32919e-09	1.58541e-07
		GFRA3	-1.71806	6.44177e-09	1.61248e-07
		PI16	1.36051	6.4695e-09	1.61824e-07
		PRSS1	-2.90985	6.87411e-09	1.71347e-07
		WARS2-IT1	1.2525	6.93455e-09	1.72612e-07
		HEMGN	1.60219	7.11885e-09	1.76952e-07
		ACKR1	1.28489	7.71159e-09	1.91152e-07
		KLRC3	1.60561	8.25995e-09	2.03929e-07
		IGHV3-47	1.63948	8.26144e-09	2.03929e-07
		WFIKKN2	1.43024	8.36084e-09	2.0624e-07
		IGHV3OR16-6	2.44328	8.6935e-09	2.14149e-07
		HHIP-AS1	1.19928	8.92281e-09	2.19342e-07
		AC007569.1	1.49965	9.82791e-09	2.40926e-07
		DPT	1.40537	1.02339e-08	2.50361e-07
		AC136428.1	2.37705	1.14826e-08	2.79183e-07
		CEACAM3	1.09067	1.19539e-08	2.90047e-07
		BCORP1	1.36784	1.30084e-08	3.14135e-07
		ATP1A4	1.15675	1.30519e-08	3.14972e-07
		AC069360.1	1.36922	1.3552e-08	3.26596e-07
		HAND2	1.36794	1.37421e-08	3.30954e-07
		TRBV11-3	1.70935	1.38221e-08	3.32656e-07
		TMEM119	1.09092	1.40662e-08	3.38072e-07
		HHIP	1.58005	1.4119e-08	3.39113e-07
		BCAS2P2	1.39957	1.45449e-08	3.48872e-07
		PODN	1.09422	1.46363e-08	3.50827e-07
		ARHGAP8	-1.37116	1.46477e-08	3.50865e-07
		STYK1	1.21336	1.52241e-08	3.64425e-07
		NTRK2	1.27153	1.54263e-08	3.69019e-07
		AL596223.2	-1.28923	1.58505e-08	3.78656e-07
		IGHV7-81	1.41333	1.65004e-08	3.93653e-07
		IGLV3-29	2.09196	1.68049e-08	4.00383e-07
		AC002091.2	1.00313	1.80912e-08	4.29303e-07
		NTNG1	1.68139	1.88936e-08	4.47154e-07
		LRRC15	1.37207	2.03023e-08	4.79535e-07
		TRARG1	1.48136	2.04045e-08	4.81564e-07
		TPSAB1	1.21181	2.12379e-08	5.00637e-07
		CCL25	1.47644	2.1853e-08	5.14116e-07
		CNTN1	2.06679	2.4054e-08	5.6329e-07
		IGKV1D-33	2.83676	2.41192e-08	5.64446e-07
		AC010457.1	1.56221	2.44763e-08	5.7205e-07
		RPL7AP64	1.01292	2.68626e-08	6.26999e-07
		ISLR	1.21361	2.77854e-08	6.47688e-07
		AC008957.1	1.02253	2.94909e-08	6.85648e-07
		AC092384.1	1.05562	2.99435e-08	6.95263e-07
		WNT1	1.2877	2.99891e-08	6.95868e-07
		RAMACL	1.24223	3.14727e-08	7.28395e-07
		AC244502.1	1.16879	3.21983e-08	7.44219e-07
		CR1L	1.37671	3.33123e-08	7.69469e-07
		ANO2	1.08554	3.46326e-08	7.97378e-07
		IL2	1.43718	3.52827e-08	8.11821e-07
		AC079793.1	1.52659	3.54379e-08	8.14867e-07
		GPRC5A	1.13947	3.64095e-08	8.35586e-07
		IL6	1.12566	3.73186e-08	8.55899e-07
		CRHBP	1.24367	4.0602e-08	9.2881e-07
		AC078788.1	1.45756	4.08618e-08	9.34104e-07
		NXF3	1.22775	4.12436e-08	9.40464e-07
		LINC01480	1.07324	4.32032e-08	9.8326e-07
		PPP2R2B	1.08031	4.44372e-08	1.01005e-06
		IL13RA2	1.09074	4.66937e-08	1.05864e-06
		BTN1A1	1.42882	4.69604e-08	1.06401e-06
		MS4A6E	1.38399	4.80817e-08	1.08872e-06
		TRBV11-1	1.74501	4.86735e-08	1.10002e-06
		AC079584.2	1.38831	5.1731e-08	1.16764e-06
		AL133153.2	-1.39481	5.78939e-08	1.30097e-06
		BLK	1.10237	5.91679e-08	1.32792e-06
		PTGIS	1.11454	5.92975e-08	1.32999e-06
		TRBV7-7	1.94942	6.19472e-08	1.3868e-06
		PCSK1	1.00909	6.32332e-08	1.41381e-06
		SPDEF	-1.40602	6.32334e-08	1.41381e-06
		IGLV2-33	2.13633	6.37565e-08	1.42461e-06
		GNG8	1.2446	6.39155e-08	1.42659e-06
		PGBD4P1	1.71509	6.69796e-08	1.49102e-06
		HECW2-AS1	1.11925	6.87398e-08	1.52829e-06
		AC023906.5	-1.15376	6.96573e-08	1.54772e-06
		DAPL1	2.14734	7.06258e-08	1.56729e-06
		HAR1A	1.13034	7.08416e-08	1.57109e-06
		LINC00494	-1.78104	7.16869e-08	1.58885e-06
		IFNL1	1.43503	7.18823e-08	1.59219e-06
		DMBT1	-1.67509	7.70069e-08	1.70147e-06
		LPAR1	1.11377	7.7768e-08	1.71722e-06
		EGFL6	1.06267	7.83573e-08	1.72916e-06
		AL121949.1	1.50098	7.95901e-08	1.75527e-06
		IGHV3-25	2.56545	8.03519e-08	1.76988e-06
		HTRA4	1.16959	8.41253e-08	1.84956e-06
		LINC01501	2.05476	8.42186e-08	1.85047e-06
		COLEC10	1.15601	9.2142e-08	2.01709e-06
		CPZ	1.64005	9.35153e-08	2.0459e-06
		BEND4	1.24033	9.36933e-08	2.04853e-06
		C1QL4	-1.35143	9.46075e-08	2.06725e-06
		TRAV34	1.54357	1.05179e-07	2.2898e-06
		TACR1	1.01153	1.12004e-07	2.42653e-06
		PLXNA4	1.22061	1.13196e-07	2.45086e-06
		SYT8	-1.39894	1.20376e-07	2.59684e-06
		ENTPD3	-1.3168	1.28468e-07	2.75969e-06
		LINC02345	1.10255	1.29283e-07	2.77386e-06
		PCDH7	1.0515	1.39165e-07	2.98229e-06
		RBPJL	-1.48171	1.42223e-07	3.04415e-06
		PDZRN3	1.0607	1.54377e-07	3.29439e-06
		S100A5	1.3387	1.58791e-07	3.38047e-06
		PNMA2	1.0002	1.60367e-07	3.40893e-06
		SIX2	-1.32703	1.67423e-07	3.5515e-06
		LINC01684	1.05507	1.69523e-07	3.5875e-06
		SOX21-AS1	-1.61845	1.89921e-07	4.00726e-06
		ADRA2A	1.11374	2.31712e-07	4.85398e-06
		IGHV7-27	2.39735	2.32702e-07	4.8695e-06
		AC245884.12	1.6688	2.45641e-07	5.12821e-06
		ALOX15B	1.18694	2.57855e-07	5.36746e-06
		FGF4	2.90905	2.64441e-07	5.49812e-06
		LINC00460	-2.14157	2.73691e-07	5.68049e-06
		DCC	1.49521	2.78836e-07	5.77716e-06
		IGHV3OR16-10	2.25606	2.80505e-07	5.80837e-06
		AP001533.1	1.57109	2.85191e-07	5.89854e-06
		NDST3	1.35581	2.8851e-07	5.96025e-06
		FGF20	1.71806	2.9973e-07	6.17412e-06
		IGKV2OR22-3	2.12431	3.10567e-07	6.38996e-06
		KLHL14	1.20756	3.16559e-07	6.50573e-06
		LINC00891	1.15308	3.20221e-07	6.57719e-06
		PLEKHG4B	-1.34284	3.25962e-07	6.69124e-06
		AC243962.1	1.10351	3.34103e-07	6.83865e-06
		CDH3	1.02744	3.35976e-07	6.87165e-06
		LINC02132	1.00022	3.36102e-07	6.87165e-06
		AL353597.3	1.15608	3.38835e-07	6.91958e-06
		IGKV7-3	2.16302	3.43129e-07	7.00325e-06
		CSDC2	1.10328	3.43995e-07	7.01289e-06
		AC245517.5	2.05253	3.48508e-07	7.09677e-06
		CD1A	1.02002	3.55605e-07	7.23301e-06
		NEGR1	1.04304	3.56893e-07	7.25205e-06
		RAB6C-AS1	1.3282	3.6055e-07	7.31269e-06
		SH2D5	-1.0716	3.7427e-07	7.58232e-06
		AC244453.2	1.1881	3.88475e-07	7.85668e-06
		SLFN14	1.03701	3.98116e-07	8.04709e-06
		MYOZ2	1.05556	3.99638e-07	8.07328e-06
		LINC00595	1.48053	4.29739e-07	8.65191e-06
		EFEMP1	1.08763	4.44188e-07	8.93269e-06
		AC007336.2	1.45949	4.74806e-07	9.53227e-06
		AL049634.1	1.31387	4.82273e-07	9.67672e-06
		AL162457.1	1.35725	4.98217e-07	9.98539e-06
		GPR182	1.02524	4.99597e-07	1.00074e-05
		TRIM63	1.53891	5.27761e-07	1.05478e-05
		AC008878.3	1.73553	5.7933e-07	1.15203e-05
		ELANE	1.1062	5.80481e-07	1.15367e-05
		IL13	-1.49331	6.22241e-07	1.23185e-05
		MT-TV	-1.3454	6.40303e-07	1.26269e-05
		IGHV3OR16-15	2.09966	6.56686e-07	1.29357e-05
		AC245128.3	1.09051	6.8623e-07	1.34952e-05
		LINC02159	-1.64947	6.97129e-07	1.36944e-05
		KRT12	-2.04343	7.16147e-07	1.40525e-05
		LINC01841	1.03914	7.18538e-07	1.40839e-05
		LILRP2	1.34432	7.21928e-07	1.41426e-05
		IGKV1D-12	2.20173	7.31081e-07	1.43061e-05
		BHLHE22	1.0577	7.32967e-07	1.43351e-05
		AC005841.1	-1.00491	7.3728e-07	1.43958e-05
		TRAV18	1.49374	7.73704e-07	1.50821e-05
		OR52N4	1.0036	8.01042e-07	1.55724e-05
		AL512274.1	-1.13158	8.03019e-07	1.56023e-05
		SLC39A12	1.31792	8.04924e-07	1.56308e-05
		DUOXA2	1.63179	8.26418e-07	1.60394e-05
		DUOX2	1.45868	9.64615e-07	1.85798e-05
		CXCL13	1.40118	9.65685e-07	1.85904e-05
		WNT7A	1.44525	1.04104e-06	1.99653e-05
		CAMP	1.17028	1.07027e-06	2.04928e-05
		IGHV3OR16-12	1.78162	1.07428e-06	2.05585e-05
		ADGRF1	1.67113	1.08114e-06	2.06788e-05
		PP12613	2.22188	1.16666e-06	2.22546e-05
		OGN	1.22824	1.18887e-06	2.2642e-05
		IGHV1-14	1.96152	1.24502e-06	2.35852e-05
		GYPA	2.55775	1.25712e-06	2.38018e-05
		BMP3	1.63945	1.30448e-06	2.4672e-05
		HPCAL4	1.06969	1.31148e-06	2.47915e-05
		TRAV8-5	1.25936	1.37851e-06	2.59895e-05
		HAND2-AS1	1.1835	1.40641e-06	2.64454e-05
		IGKV1OR10-1	2.23025	1.51466e-06	2.83461e-05
		IGKV1OR2-3	2.24063	1.60335e-06	2.98179e-05
		SBSN	1.53567	1.64889e-06	3.05848e-05
		AC090136.3	1.09712	1.76686e-06	3.25771e-05
		GALNT17	1.23667	1.76947e-06	3.26006e-05
		WT1	1.49202	1.90919e-06	3.50478e-05
		LYPD2	1.60484	1.92935e-06	3.53996e-05
		AC110772.2	1.88171	2.01115e-06	3.67868e-05
		LINC01960	1.10024	2.26272e-06	4.11978e-05
		CDX2	-1.39767	2.43915e-06	4.43419e-05
		LEP	1.58514	2.65271e-06	4.8028e-05
		IGHV1-17	2.03173	2.70521e-06	4.88544e-05
		PKP1	1.05909	2.75057e-06	4.95981e-05
		GPR119	2.17625	2.85032e-06	5.11634e-05
		AC007991.4	1.37632	2.92232e-06	5.23766e-05
		PRKAR1B-AS2	-2.0576	2.97047e-06	5.31593e-05
		CADM3	1.18007	3.08195e-06	5.50161e-05
		LUM	1.06329	3.10347e-06	5.53725e-05
		INHA	-1.18866	3.27174e-06	5.81126e-05
		PMCH	1.07169	3.38115e-06	5.99961e-05
		PF4	1.10466	3.43413e-06	6.08148e-05
		AFAP1-AS1	-1.52797	3.46176e-06	6.12432e-05
		FGF7	1.01691	3.46714e-06	6.1308e-05
		SPINK2	1.1702	3.49499e-06	6.17697e-05
		GCSAML	1.3057	3.53749e-06	6.24899e-05
		AC007671.1	1.66768	3.85683e-06	6.7561e-05
		AC106882.1	1.84674	4.07513e-06	7.11653e-05
		NUDT10	1.14859	4.29089e-06	7.45408e-05
		SIRPD	1.03681	4.37245e-06	7.58467e-05
		CHRDL1	1.24726	4.54412e-06	7.86712e-05
		NPHS1	-1.34079	4.59324e-06	7.94057e-05
		AC116351.1	-1.24086	4.61672e-06	7.9773e-05
		FCN2	1.2081	4.73867e-06	8.18007e-05
		IATPR	1.29679	4.79263e-06	8.26519e-05
		PDZRN4	1.15412	4.80845e-06	8.28445e-05
		CLPS	-3.58409	4.86818e-06	8.37521e-05
		MEGF10	1.034	4.91588e-06	8.45318e-05
		GABBR2	-1.39262	5.33574e-06	9.12666e-05
		HMHB1	1.17034	5.43771e-06	9.26989e-05
		GALNT5	1.14475	5.44891e-06	9.28454e-05
		PRSS21	-1.27846	5.84232e-06	9.91218e-05
		PPIAP39	1.02841	5.9527e-06	0.00010085
		CLPSL2	-1.80297	5.97332e-06	0.000101151
		BX119321.1	1.3335	5.98909e-06	0.00010137
		CLEC4M	1.55828	6.28912e-06	0.000106045
		IGHV3OR16-11	1.9825	6.69895e-06	0.00011237
		AP003110.1	1.09382	6.80623e-06	0.000114008
		PPIAP45	1.16521	6.88646e-06	0.000115298
		ADAM23	1.02528	7.08789e-06	0.000118392
		AC087045.3	-1.45422	7.17042e-06	0.000119658
		CHRNA1	1.00064	7.29703e-06	0.000121543
		AL442635.1	1.11339	7.4729e-06	0.000124066
		IGHV3-42	1.55801	7.4973e-06	0.000124297
		CEACAMP3	1.34491	7.5574e-06	0.000125235
		TRBV10-1	1.74516	7.70789e-06	0.000127551
		SLITRK3	1.64108	7.8529e-06	0.00012983
		RSPO3	1.06434	8.12552e-06	0.00013384
		LGI1	1.27885	8.13432e-06	0.000133923
		CALB2	1.09716	8.82822e-06	0.000144611
		MT1B	-2.56989	8.98462e-06	0.00014696
		AP005212.2	1.31244	8.98755e-06	0.00014696
		LYPD6B	-1.42556	9.08711e-06	0.00014851
		TRBJ2-4	1.2827	9.33371e-06	0.000152052
		KRT4	2.19906	1.00593e-05	0.000163126
		RBMXP1	1.19077	1.04104e-05	0.000168054
		WNT2	1.36812	1.04239e-05	0.000168195
		SEZ6	-1.35627	1.08113e-05	0.000173815
		NPY5R	1.10585	1.08943e-05	0.000174991
		MSX2P1	1.2404	1.12419e-05	0.000180413
		FOXJ1	-1.2374	1.15791e-05	0.000185073
		H1-9P	-1.71067	1.18238e-05	0.000188815
		LINC01539	1.6211	1.22745e-05	0.000195662
		AL157895.1	1.1525	1.23089e-05	0.000196033
		TBX20	1.27553	1.25496e-05	0.000199509
		FAM163B	1.20724	1.29772e-05	0.000205756
		CALCA	-1.22315	1.3463e-05	0.000212984
		AC147055.1	-1.00278	1.37288e-05	0.000216708
		CNDP1	1.16583	1.58753e-05	0.000248279
		AC096751.2	1.09965	1.69767e-05	0.000263765
		PGM5P3-AS1	1.13416	1.73948e-05	0.000269908
		LINC01093	1.09759	1.759e-05	0.00027258
		BMP5	1.14399	1.80866e-05	0.000279788
		RXFP4	-1.27289	1.87714e-05	0.000289124
		BTBD6P1	1.05029	1.90239e-05	0.000292635
		KLK10	1.18379	2.02036e-05	0.000309843
		AC008083.4	1.16183	2.09638e-05	0.00032026
		KRT5	1.43423	2.10467e-05	0.000321251
		IGKV2D-28	2.13211	2.11289e-05	0.00032223
		PPBP	1.05862	2.13806e-05	0.00032551
		AC104078.1	1.10853	2.15349e-05	0.000327578
		XKR4	1.30381	2.19961e-05	0.000333596
		LINC01644	1.09107	2.22118e-05	0.000336438
		BMP10	2.33763	2.23189e-05	0.000337916
		LINC02539	1.38728	2.24586e-05	0.000339742
		PTBP1P	1.08523	2.26864e-05	0.000342897
		AC000036.1	-1.13695	2.31595e-05	0.00034901
		AC007326.2	1.50535	2.35212e-05	0.000353413
		SIX3	-1.83612	2.41827e-05	0.00036213
		AC103563.7	1.39313	2.43967e-05	0.000365181
		MIR4538	1.81868	2.54602e-05	0.000379345
		ZNF385D	-1.02126	2.5634e-05	0.000381297
		LINC01101	-1.25212	2.58318e-05	0.000383917
		AC026369.1	1.00288	2.60391e-05	0.000386545
		PTF1A	-2.1088	2.60413e-05	0.000386545
		VSIG1	1.11019	2.60453e-05	0.000386545
		IGKV2-4	1.82537	2.6052e-05	0.000386545
		PPIAP59	-1.165	2.6387e-05	0.000390863
		BEND3P2	1.34592	2.64504e-05	0.000391639
		CNOT6LP1	-1.1145	2.68563e-05	0.000396989
		CHRM2	1.54276	2.6977e-05	0.000398608
		CHP2	-2.07777	2.71893e-05	0.000401412
		AC104134.1	1.29671	2.91022e-05	0.000427104
		TPSD1	1.1147	3.01145e-05	0.000440035
		MS4A8	-1.69146	3.14353e-05	0.000457831
		CLC	1.59144	3.18562e-05	0.000463203
		NEFM	-1.47207	3.19048e-05	0.00046372
		LINC02884	1.07311	3.31108e-05	0.000479683
		SSX3	2.20999	3.47772e-05	0.000501375
		AC005357.2	1.89756	3.51353e-05	0.000505718
		AC253536.4	1.76917	3.52404e-05	0.000507026
		PAGE1	-2.05902	3.62209e-05	0.000519244
		CLEC4GP1	1.27905	3.62967e-05	0.000519912
		GDF2	2.004	3.85448e-05	0.000548363
		AL357146.1	1.34031	3.96227e-05	0.000563247
		MT1M	1.01664	4.1147e-05	0.000581894
		GPR78	1.37672	4.22353e-05	0.000595864
		HMX2	-2.14155	4.35617e-05	0.000613119
		AC004817.3	1.1383	4.51647e-05	0.000634677
		NOG	1.14647	4.52303e-05	0.000635098
		ASCL1	-1.36654	4.65964e-05	0.000652734
		IGHV7-34-1	1.82907	4.80577e-05	0.000670828
		PNMA5	1.40934	4.89082e-05	0.000681365
		AC098935.2	1.41608	4.90468e-05	0.000682761
		C10orf71	1.73782	4.97422e-05	0.000690821
		TUBAL3	-1.55477	5.09166e-05	0.000705754
		PCDH15	1.33587	5.25324e-05	0.000727019
		KRT72	1.14008	5.54426e-05	0.000762845
		SGCZ	2.05152	5.65998e-05	0.000775769
		LINC01055	1.12717	5.78833e-05	0.00079062
		AC103563.3	1.58908	5.8804e-05	0.000801836
		AL592429.1	1.1221	5.88171e-05	0.000801836
		LILRP1	1.17699	5.91117e-05	0.000805235
		GADL1	1.29303	5.92911e-05	0.000807371
		AC010776.2	1.78984	6.61412e-05	0.000890093
		RMST	-1.07206	6.66132e-05	0.000895683
		TRDN	1.54521	6.71017e-05	0.000900636
		CRHR1	-2.21842	6.7869e-05	0.000908828
		KLC3	-1.03106	6.85077e-05	0.000916396
		AL355075.5	1.25635	6.85567e-05	0.000916707
		AL132642.1	1.287	6.86237e-05	0.000917259
		B4GALNT4	-1.26168	6.97447e-05	0.000930845
		LRRC26	-1.25362	7.10079e-05	0.000945576
		P2RY4	-1.07281	7.21729e-05	0.000960013
		AC134669.1	1.18942	7.52183e-05	0.000996796
		ACTC1	1.06726	7.53252e-05	0.00099747
		TULP1	-1.02637	7.91616e-05	0.00104361
		MIXL1	1.02287	8.05391e-05	0.00105981
		AC126773.4	1.00518	8.59871e-05	0.00112485
		LINC01502	1.9176	8.60815e-05	0.00112567
		SNCB	1.13257	8.67652e-05	0.00113336
		AICDA	1.34461	8.69392e-05	0.00113438
		ADIPOQ	1.94733	8.79036e-05	0.00114487
		FAM131C	-1.05036	8.92277e-05	0.00116042
		INSYN2B	1.0746	8.96303e-05	0.00116523
		SLC30A2	-1.12152	9.09344e-05	0.00118046
		GRIA2	1.36582	9.47329e-05	0.00122352
		EPHA6	-1.55893	9.60575e-05	0.00123827
		LY6D	1.76373	9.73917e-05	0.00125286
		CRCT1	1.8419	9.94417e-05	0.00127646
		GPR27	-1.10941	0.000104235	0.00133079
		NKX2-5	-1.60714	0.000106075	0.00135186
		REG3G	-2.69559	0.000107214	0.00136393
		WT1-AS	1.30324	0.000108235	0.00137397
		PNMA6F	1.80717	0.000108713	0.00137955
		TRGV5P	1.14292	0.000109281	0.00138528
		AL139351.1	1.18522	0.000109416	0.0013865
		CELA1	1.06433	0.000112212	0.00141688
		AC006058.3	1.97933	0.000115529	0.00145357
		LINC00544	1.16554	0.000117162	0.00147207
		MYMK	-1.13984	0.000120845	0.00151035
		PPM1K-DT	1.04111	0.000122851	0.00153059
		SMIM32	-1.25062	0.000128101	0.00159011
		TMEM244	1.30742	0.000128464	0.00159383
		LHX1	1.93763	0.000130765	0.00161674
		P2RX2	1.26523	0.000140715	0.00172358
		IGHV3-65	1.99796	0.000147715	0.00179382
		LINC02253	-1.60548	0.000151305	0.00182939
		BRAFP1	1.34696	0.000153687	0.0018544
		CTD-2297D10.2	-1.38531	0.000155187	0.00186996
		AC007368.1	-2.14856	0.000156812	0.0018865
		AC245100.3	1.73315	0.00015683	0.0018865
		DGKK	1.36403	0.000156926	0.0018865
		AC015712.6	-1.27404	0.000160337	0.00192226
		AC011840.1	2.2693	0.000161697	0.00193206
		LINC02245	1.07594	0.000165481	0.00197249
		KCNH6	-1.10922	0.000165524	0.00197249
		PLA2G4F	-1.14522	0.000169918	0.00201742
		DEFA3	1.33127	0.000172306	0.00204305
		TMEM179	-1.42485	0.000174369	0.00206407
		ALPI	-1.4354	0.00017593	0.00208048
		IGKV1OR2-11	1.87637	0.000177825	0.0020994
		AP000593.3	1.04354	0.000178023	0.00210035
		AC099521.3	1.02285	0.000197217	0.00230691
		CCNYL2	1.80504	0.000201655	0.00235033
		AC005100.1	-1.98229	0.000208881	0.00242406
		AC117489.1	1.00723	0.000211955	0.0024535
		AC211485.1	-1.12133	0.000220713	0.00254002
		MROH2B	1.0426	0.000223115	0.00256269
		FAM151A	1.00987	0.000234978	0.00267393
		MYO3A	-1.73371	0.000237541	0.00270051
		AC093063.1	1.47381	0.000238286	0.0027081
		TAGLN3	1.06167	0.000244929	0.00277386
		CASC22	-1.18726	0.000258022	0.0028992
		KRT16P3	2.0534	0.000259335	0.00291016
		AC103702.2	1.04496	0.000268489	0.00299776
		AC016168.2	1.43474	0.000278953	0.00309615
		SIAH3	1.04398	0.000280824	0.00311497
		AL121987.1	1.15213	0.000290345	0.00321057
		AL157834.2	-1.1016	0.000305577	0.0033509
		CCR3	1.0893	0.000309028	0.00338353
		OR52E8	1.67552	0.000319915	0.00348451
		AL450311.1	1.23985	0.000321128	0.00349665
		KLK6	-1.40904	0.000329381	0.00357231
		UPP2-IT1	1.35449	0.000333598	0.00361035
		CDH7	1.32749	0.000346447	0.00372561
		LINC02555	1.34043	0.000347929	0.00373929
		MT1JP	1.21335	0.000348139	0.00373929
		LINC02473	-1.1241	0.000352212	0.00377847
		CSF3	1.05413	0.000359703	0.0038484
		CBLN4	-1.05444	0.000360035	0.00384856
		TCAM1P	-1.15961	0.000363705	0.00388188
		AC120193.1	1.11717	0.000366807	0.00390803
		PMP2	1.87766	0.00037251	0.00396516
		STMN2	1.17185	0.000374741	0.00398176
		SNX18P26	1.31441	0.00038459	0.00407546
		HTR3A	-1.08994	0.000398906	0.00420596
		KRT6A	1.78952	0.000405216	0.0042598
		AC093829.1	1.1423	0.000419437	0.00438985
		CIDEA	1.67138	0.000423916	0.0044276
		DSC3	1.01295	0.000443148	0.00459477
		DMRT1	-1.62769	0.000450917	0.00465769
		NEUROG3	1.06206	0.000466711	0.00479855
		EPYC	1.08789	0.000466865	0.00479874
		AL160408.4	1.775	0.000468086	0.00480714
		SOX21	-1.05287	0.000469241	0.00481622
		LINC02636	-1.08574	0.000469562	0.00481661
		PCSK2	1.31935	0.000474622	0.00485186
		SLC9A3P3	1.15477	0.000480338	0.00490185
		CLLU1	-1.24333	0.00048299	0.00492749
		CDH17	1.07734	0.000483661	0.0049301
		KRT83	1.25803	0.000499471	0.00507238
		AC117453.1	1.12506	0.000524862	0.00529398
		AKR1B10P1	-1.0152	0.000562461	0.00561751
		FGF19	-1.14109	0.000580269	0.00577107
		FAM183DP	1.07729	0.000583321	0.00579818
		LINC02513	1.04848	0.000598971	0.00593221
		AC139783.1	-1.00933	0.000606953	0.00600125
		FGF10	1.13929	0.00060733	0.00600164
		GZMAP1	1.33217	0.000609347	0.00601656
		AC120498.8	-1.05499	0.00063309	0.00621994
		SERPINB7	1.6964	0.000640884	0.00628183
		IGKV3D-7	1.55833	0.000642518	0.00628827
		IGHV3-6	1.56419	0.000665863	0.00647402
		MIR200CHG	-1.59935	0.000671813	0.00652296
		ANKRD33	-1.2755	0.000690258	0.00666309
		ST13P20	1.27151	0.000699451	0.00673255
		SLITRK6	1.05882	0.000700565	0.00673829
		DPP3P2	1.69833	0.000701358	0.0067436
		MIR4539	1.54998	0.00070897	0.00680393
		PSMA8	1.14608	0.00076706	0.00727705
		PHF2P2	1.84297	0.00079269	0.00749026
		AL355076.2	1.23243	0.000799203	0.00754179
		HCN4	-1.00962	0.000803886	0.00758397
		AQP10	-1.20327	0.000807495	0.00761399
		VN2R19P	1.22868	0.000810408	0.00763538
		HMGN1P17	1.38795	0.000817802	0.00768876
		CPA2	-1.43354	0.000821132	0.00771396
		LINC02870	-1.17308	0.000846078	0.00791158
		PPP2R2C	-1.0868	0.000846169	0.00791158
		AC079950.1	1.27131	0.000861825	0.00804014
		AC136621.1	-1.69346	0.00086909	0.00809824
		KCCAT198	-1.0706	0.000913062	0.00842635
		AC027627.1	1.06841	0.000932748	0.00857468
		INS-IGF2	1.53605	0.000957084	0.00876896
		AC007991.2	1.24389	0.000960528	0.00879824
		AC100757.2	1.69131	0.000989152	0.00900482
		SOST	1.3241	0.000997807	0.00906137
		PAGE2	1.83013	0.00100755	0.00913024
		AC245884.9	-1.08687	0.00104066	0.00937071
		AL512844.2	-1.19384	0.00106485	0.00954508
		FGF23	1.44687	0.00110748	0.00984537
		AL109914.1	1.20581	0.00112409	0.00997057
		IGLV3-22	1.56218	0.00115478	0.01019
		LINC01230	-1.83999	0.00117657	0.0103433
		SLC34A2	-1.07403	0.00122469	0.0106871
		ALDH3B2	-1.24827	0.0012309	0.0107319
		AL139231.1	1.08177	0.00123104	0.0107319
		DRD2	1.09434	0.00124962	0.0108436
		AC133963.1	-1.50945	0.00125719	0.0108933
		AP005264.7	1.33618	0.00134968	0.0115707
		AC120498.2	1.20047	0.00137386	0.0117385
		LINC01971	-1.09917	0.00137933	0.0117793
		AC122685.1	1.47036	0.00137962	0.0117793
		NPPB	1.05419	0.00142716	0.0121443
		AL096855.1	-1.05387	0.00143987	0.0122218
		TRH	1.28395	0.0014615	0.012348
		SRGAP3-AS2	-1.27006	0.0014653	0.0123742
		IGLJ1	1.52121	0.00147912	0.0124616
		AL451069.3	-1.16241	0.00149452	0.0125673
		AL359313.1	-1.02393	0.00150639	0.0126492
		ZBTB46-AS1	1.53147	0.00151566	0.0127151
		PICSAR	1.05044	0.00155098	0.0129777
		HSPB3	1.5504	0.00157739	0.0131462
		AL713998.1	-2.18017	0.00159848	0.0133001
		RNU1-61P	1.03029	0.00160571	0.0133509
		IGHV1OR16-1	1.5436	0.00172005	0.0141007
		ERVV-1	1.72646	0.00174284	0.0142481
		AC119751.6	1.12054	0.00175954	0.0143715
		IGKV2-18	1.637	0.00176016	0.0143732
		AL512622.1	-1.26742	0.00177287	0.0144604
		LGALS7B	1.00237	0.00179316	0.0145759
		AL359881.3	-1.11955	0.00183676	0.0148658
		AL359881.2	-1.03201	0.00188687	0.0152009
		RNF17	1.37736	0.00191535	0.0153724
		MC4R	1.47194	0.00193277	0.0154878
		AC148477.4	-1.43167	0.00193618	0.0155117
		XAGE2	1.60926	0.00197452	0.0157515
		LINC01143	-1.4258	0.00206201	0.0163177
		SPINK4	-1.16519	0.00213438	0.0167563
		NKX6-3	-1.76278	0.00223633	0.0173804
		AL592164.1	1.13097	0.00236541	0.0181694
		AL139002.1	1.2134	0.00237277	0.0182141
		SLC22A8	-1.07881	0.0024585	0.0187389
		LHX1-DT	1.92898	0.00248412	0.0188815
		MYH2	1.22755	0.00253844	0.0191838
		CD164L2	-1.25572	0.00254729	0.0192466
		DUSP5P2	-1.2369	0.00256333	0.0193432
		CHRM1	-1.02355	0.00259533	0.0195185
		AC023090.1	-1.02852	0.00261002	0.0196124
		LY6G6F-LY6G6D	1.74261	0.00266462	0.0199363
		IGHV4OR15-8	1.37958	0.00270869	0.0201665
		CHL1	1.05739	0.00273798	0.0203335
		SLC13A1	-1.41497	0.00274428	0.0203675
		AC108868.1	1.62933	0.00280875	0.0207422
		AL356740.3	-1.01873	0.00285727	0.0210177
		TAC1	1.44078	0.00288259	0.0211373
		AC012103.1	1.60864	0.00291125	0.0212848
		LINC02212	-1.63896	0.00291719	0.0213087
		AL445213.1	1.09844	0.00292926	0.0213706
		LINC02257	1.00548	0.00301781	0.0218797
		SMUG1P1	1.10201	0.00308556	0.0222419
		AL731557.1	1.19533	0.00316003	0.0226412
		AC015574.1	1.73649	0.0032321	0.0230416
		CT83	1.82465	0.00325426	0.0231712
		TENM3-AS1	1.35121	0.0032762	0.0232626
		AC012354.2	-1.29279	0.00334278	0.0235605
		SIRPB3P	1.05493	0.00336148	0.0236466
		IGLV8OR8-1	2.10501	0.00336499	0.0236639
		AL355870.1	-1.29842	0.00341576	0.0239198
		DSCR10	1.65409	0.0035072	0.0244113
		GPX5	1.38248	0.00354383	0.0246036
		AC134312.4	1.1735	0.00364211	0.0251437
		AC026336.3	2.00068	0.00364432	0.0251498
		KRT16P1	1.74909	0.00368999	0.0254151
		ACTL8	-1.16743	0.00375457	0.0257602
		NOTO	1.1108	0.00376825	0.0258331
		AC061975.6	-1.4081	0.00379744	0.0260042
		MMP20	-1.08496	0.0038505	0.0263018
		VTRNA2-1	-1.12471	0.00399126	0.0270247
		AC069120.1	-1.26802	0.0039946	0.0270422
		IGHD3-9	1.468	0.0040521	0.027343
		MUC21	-1.32574	0.00425779	0.0284026
		LINC01164	-1.18236	0.00434119	0.0288268
		GAD2	-1.78856	0.00434683	0.0288503
		SERPINB5	1.03754	0.00444821	0.0293048
		IGLV3-13	1.10381	0.00451686	0.0296419
		CYP24A1	1.13064	0.00456811	0.0298955
		FKBP4P6	-1.0927	0.00467924	0.0304397
		MIR4537	1.32896	0.00473616	0.0307578
		GALNTL6	1.00286	0.0047546	0.0308494
		SLC6A2	-1.25941	0.00478094	0.0309977
		AL135927.1	-1.14339	0.00480581	0.0311136
		IGHD3-3	1.71882	0.00487923	0.0314859
		IL21	1.44329	0.00494553	0.03181
		AC005550.1	-1.08109	0.00523213	0.0332212
		AC073592.10	-1.03789	0.00526173	0.0333614
		CCK	-1.05901	0.0052666	0.0333864
		AC016717.2	1.27761	0.00529142	0.033496
		AP003721.1	-1.05491	0.00539837	0.0339797
		ANKRD30BP2	1.31022	0.00541457	0.0340636
		AP001574.1	1.3404	0.00541568	0.0340645
		AC079341.1	1.11204	0.00551967	0.0345964
		OLFM4	1.05307	0.00556224	0.034808
		AL353740.1	1.32896	0.00561693	0.0350672
		INSL6	1.15165	0.00566682	0.0353073
		IGLV3-32	1.64747	0.005704	0.0354955
		SI	1.33013	0.00570677	0.0355065
		AC006058.4	1.35229	0.00587454	0.0362651
		AC021546.1	1.13477	0.00595974	0.0366828
		AC007278.2	1.051	0.00619063
		CLCA2	1.14275	0.00623293	0.0378942
		SACS-AS1	1.47228	0.0063161	0.0382545
		NXPE4	1.13031	0.00635759	0.0384273
		AC010266.2	-1.0276	0.00656354	0.0393646
		DNTT	1.08743	0.00656757	0.0393756
		AC109635.4	1.37042	0.00661175	0.0395738
		FLJ36000	1.42878	0.00676691	0.0402453
		IGKV2OR2-1	1.09296	0.00687183	0.0407128
		AL035530.1	1.03294	0.00716825	0.0420076
		DMRT2	-1.08668	0.00724629	0.042301
		AC093702.1	-1.24062	0.00729816	0.0425447
		AC007953.2	1.28866	0.00756113	0.0437791
		AL589990.1	1.01777	0.00780812	0.0449507
		INSL4	1.48273	0.00791447	0.0454014
		WDR82P1	1.25579	0.00794162	0.0454546
		IGKV1OR2-9	1.48793	0.00810113	0.046108
		RHAG	1.03428	0.00810977	0.0461498
		CCKBR	-1.12804	0.00823875	0.0466452
		LINC01507	1.43208	0.00828007	0.0468419
		LINC01257	1.24891	0.00836936	0.0471745
		HDGFL1	-1.43256	0.00861581	0.0481974
		LINC02398	1.03759	0.00869994	0.0485992
		LINC02269	1.73804	0.00887165	0.0493738
		AC078880.5	1.01124	0.00895937	0.0497285
		LINC01249	-1.52023	0.00911127	0.0503674
		CST1	1.03573	0.00919634	0.0507274
		LINC02672	1.57174	0.00958931	0.0523113
		TRDV3	1.13163	0.00985332	0.0533591
		IGHV3-37	1.01698	0.00995751	0.0537005
		LINC02413	1.02243	0.0102656	0.0548817
		LINC02445	-1.08309	0.0103485	0.0551937
		ALX1	-1.63629	0.010415	0.0555056
		FRG2JP	1.71306	0.0104418	0.0555735
		HNRNPCL3	1.5502	0.0105307	0.0559211
		AC110491.1	-1.60694	0.0105615	0.0560512
		NGB	-1.10189	0.0105997	0.0561955
		MNX1-AS2	-1.12068	0.0111964	0.0586597
		AC108868.2	1.50407	0.0114306	0.0595885
		AC064853.1	1.18689	0.0114612	0.0597044
		AC246787.2	1.1134	0.0116664	0.0605079
		AC026310.2	1.11978	0.0118105	0.0610506
		AC110285.3	-1.00553	0.0118177	0.0610613
		AL008733.1	-1.09908	0.0120898	0.0620842
		LINC02663	-1.66664	0.0123709	0.063168
		VAX1	-1.26523	0.0130043	0.0656394
		CEACAMP7	1.61157	0.0130832	0.0658812
		TRBV7-5	1.10686	0.0133222
		CSAG2	1.07831	0.0133318	0.0667997
		AC108206.1	1.35946	0.0135848	0.0676959
		ANKFN1	-1.09347	0.0136375	0.0678998
		PYDC1	-1.04245	0.0140605	0.0694249
		CALHM4	1.04262	0.0140788	0.069467
		TEX37	1.53728	0.0142208	0.07003
		CLEC4O	1.0158	0.0142452	0.0700939
		ANGPTL5	1.02525	0.0142586	0.0701308
		MTND2P5	-1.00166	0.0146945	0.071759
		SYNPR-AS1	-1.52651	0.0153235	0.0739794
		AL034346.1	-1.09873	0.0153728	0.0741958
		CLDN10-AS1	-1.39213	0.0155358	0.0747598
		IGLJ3	1.40918	0.0155565	0.0748186
		HTR3E	1.17638	0.0160283	0.0765053
		DSG3	1.15272	0.0161223	0.0768753
		SULT1C3	-1.11526	0.0163212	0.0775113
		IGHV3OR16-7	1.53891	0.0165282	0.0781518
		SSX6P	1.20512	0.0167436	0.0789178
		SMR3B	-2.18786	0.0167681	0.0790231
		IGKV1OR2-118	1.17333	0.0170707	0.079983
		AP005264.3	1.06829	0.01713	0.0802188
		PRLHR	-1.1415	0.0174507	0.0813245
		AC244517.2	1.00534	0.017506	0.0815394
		IGHV1OR16-3	1.28126	0.0175172	0.0815632
		SPATA31C2	-1.02051	0.0175749	0.0817535
		AC104072.1	-1.6978	0.0184694	0.0847049
		AJ003147.2	1.07199	0.0185756	0.0850524
		S100A7	1.1125	0.0186862	0.08542
		CST4	-1.25366	0.0188693	0.0860653
		AC098476.1	1.01986	0.018931	0.0863025
		AC106799.3	-1.06029	0.0190337	0.0866263
		AC117500.1	-1.24038	0.0190669	0.0867443
		BPIFA1	-1.34388	0.0191301	0.0869779
		MYL1	1.63231	0.0191703	0.0870811
		FOXI3	-1.05917	0.0197353	0.0887862
		TEX26	1.00666	0.0200351	0.0897381
		LINC01115	-1.36815	0.0200779	0.0898958
		NUPR2	-1.03549	0.0204862	0.0912421
		IGHV1-68	1.17673	0.0207684
		HMX3	-1.30345	0.0208079	0.0922411
		SSX2B	1.07481	0.0209009	0.0925525
		AC100801.1	1.17807	0.0216096	0.0948579
		SYT10	1.08016	0.0220199	0.0961125
		AC131902.1	-1.45888	0.0223579	0.0971707
		ZP2	1.13779	0.0230145	0.0991883
		LINC00917	-1.21728	0.0232908	0.100065
		AL161781.2	1.10136	0.0234073	0.100456
		PAX3	1.15035	0.0236338	0.101207
		GRAMD4P3	1.01413	0.0236921	0.101385
		AC005616.1	1.19802	0.0240864	0.102551
		AL360295.1	1.0636	0.0241371	0.102726
		PCDH9-AS2	1.21078	0.0243342	0.103374
		LL22NC03-63E9.3	-1.01079	0.0248037	0.104769
		DEFA8P	-1.06481	0.024961	0.105201
		DPP10	-1.0091	0.0258621	0.108103
		AC006960.2	1.14571	0.0259843	0.108469
		TMEM207	1.24835	0.0265639	0.110011
		LINC01926	1.09133	0.0266101	0.110074
		IGLV3-6	1.16744	0.0267328	0.110376
		AL355612.1	1.48865	0.0268063	0.110603
		TMEM229A	1.16643	0.0269014	0.110918
		DCAF12L1	-1.24357	0.0276414	0.113079
		PHEX-AS1	1.22979	0.028472	0.115205
		AC087762.2	-1.03757	0.0289086	0.116443
		SELENOOLP	1.68726	0.0289692	0.116581
		FTHL17	-1.59222	0.0293733	0.117615
		AP000593.2	1.14128	0.0295103	0.118011
		C8orf87	1.10018	0.029556	0.118122
		IGHV3OR16-16	1.32432	0.0299429	0.119259
		LINC02468	1.06162	0.030125	0.119823
		MGAT3-AS1	1.0043	0.0312878	0.12287
		HOXB-AS4	1.27226	0.0320536	0.124937
		ADAMTS19	-1.07691	0.0322588	0.125561
		MIR559	-1.03353	0.0333553	0.128508
		AC026785.1	-1.87082	0.0346761	0.132061
		TKTL2	-1.03734	0.0348101	0.132364
		IGKV6D-41	1.54323	0.0353628	0.133652
		AC113355.1	-1.4628	0.0354141	0.133733
		KRT13	1.12286	0.0359779	0.135045
		LINC02741	1.36528	0.0370442	0.137856
		IGHV3-36	1.09934	0.0370922
		DPP10-AS1	-1.41155	0.037797	0.139838
		AC073365.1	1.30264	0.0380689	0.14061
		LINC01724	1.01224	0.0381488
		IGLV3-17	1.74609	0.0389827	0.143006
		DSCAM-AS1	-1.71597	0.0396252	0.144633
		HOTAIR	-1.11761	0.0399583	0.145401
		SSX5	1.01447	0.0401299	0.145832
		SERPINB4	-1.25423	0.0412581	0.148702
		LINC01198	1.40315	0.0414981	0.149265
		IL36RN	1.04769	0.041513	0.149304
		AC008033.2	1.39706	0.0418392	0.150022
		LINC01254	-1.26897	0.0446874	0.156912
		AC008060.4	-1.04821	0.0479157	0.164695
		IGHD3-22	1.41605	0.0498646

## Sheet: S9 VNN
		Supplementary Table S9. 581 overlapping genes between 1813 DEGs and 1136 co-expressed genes.
		COR	DEGs	VNN
		TRPS1	IGHD3-22	CXCL14
		CASS4	AC008060.4	GPR15
		CXCL14	LINC01254	SPSB4
		GPR15	AC008033.2	TPSB2
		C11orf63	IL36RN	SIGLEC12
		IL12A	LINC01198	SMOC2
		SPSB4	SERPINB4	BOC
		C6orf115	SSX5	TPSAB1
		ORAI2	HOTAIR	LRCH2
		CX3CR1	DSCAM-AS1	HBD
		CD40	IGLV3-17	CHIT1
		SPG20	LINC01724	CD300E
		MAF	AC073365.1	MFAP5
		XYLT1	DPP10-AS1	SIGLEC6
		FABP3	IGHV3-36	IL6
		WDFY2	LINC02741	APOBEC3A
		KIAA1949	KRT13	AICDA
		SYNGR3	AC113355.1	RSAD2
		PADI4	IGKV6D-41	PAX5
		IFI35	TKTL2	CCL21
		RPH3A	AC026785.1	TLR10
		WISP2	MIR559	ICAM3
		CHST12	ADAMTS19	B3GALT2
		TMPRSS13	HOXB-AS4	CLIC5
		TPSB2	MGAT3-AS1	CXCL12
		BCAT1	LINC02468	CADM3
		C21orf91	IGHV3OR16-16	UTS2
		MS4A14	C8orf87	CEACAM3
		SOCS3	AP000593.2	STYK1
		TMEM106A	FTHL17	FCGR2B
		SIGLEC12	SELENOOLP	PARM1
		SMOC2	AC087762.2	CD1E
		TGFB1	PHEX-AS1	GPA33
		DISC1	DCAF12L1	NTNG2
		LOC154761	TMEM229A	ADAM28
		RNASET2	AL355612.1	IL21
		SOCS1	IGLV3-6	GPR31
		UBA7	LINC01926	KIR2DL1
		NPC2	TMEM207	LILRP2
		IL18R1	AC006960.2	NEGR1
		PML	DPP10	LRRN3
		PTGIR	DEFA8P	EGR3
		IQSEC3	LL22NC03-63E9.3	CLEC17A
		LHX6	PCDH9-AS2	GAPT
		EMR4P	AL360295.1	CCDC136
		FAM198B	AC005616.1	GPR25
		SEC14L1	GRAMD4P3	MSX2P1
		NTRK1	PAX3	SIRPD
		BOC	AL161781.2	BTN1A1
		C5orf39	LINC00917	EGR2
		HRH1	ZP2	KLHL14
		IFI27L2	AC131902.1	GSDMA
		NOSTRIN	SYT10	SFMBT2
		LXN	AC100801.1	FCRLA
		KIAA1644	SSX2B	GPR82
		GAL3ST4	HMX3	PPP2R2B
		ECSCR	IGHV1-68	CCL24
		CCL3L1	NUPR2	GYPE
		FOXP3	LINC01115	PIP5K1B
		TPSAB1	TEX26	MMP9
		LRCH2	FOXI3	CLEC12B
		HBD	MYL1	CRYBB1
		PFN1	BPIFA1	CLEC6A
		EFHD2	AC117500.1	KRT36
		SPNS3	AC106799.3	GPR84
		UNC45B	AC098476.1	CD1B
		CHIT1	CST4	BLK
		KLHDC7B	S100A7	PLA2G4A
		HOXC4	AJ003147.2	IL24
		GHRL	AC104072.1	TNFRSF13C
		CD300E	SPATA31C2	SLC4A8
		NCF2	IGHV1OR16-3	HTRA4
		LOC644538	AC244517.2	CRIP1
		RAB42	PRLHR	CCR4
		GNG11	AP005264.3	P2RY12
		BCAS4	IGKV1OR2-118	SIGLEC14
		RRN3P2	SMR3B	IFI44L
		RLN2	SSX6P	BEND4
		DRAM1	IGHV3OR16-7	TMEM155
		IL27RA	SULT1C3	NLRP7
		FNBP1	DSG3	MRC1
		TMEM200A	HTR3E	HTR7
		CD44	IGLJ3	F13A1
		MSL3	CLDN10-AS1	CCL22
		MFAP5	AL034346.1	SLC7A8
		SIGLEC6	SYNPR-AS1	CCR8
		SMPD3	MTND2P5	GPBAR1
		DUSP4	ANGPTL5	C4orf50
		CCND3	CLEC4O	IL5RA
		CYLD	TEX37	CLEC4D
		IQGAP1	CALHM4	FCHO1
		IFI44	PYDC1	CD1C
		ELF4	ANKFN1	SIRPB2
		IL6	AC108206.1	WNT1
		APOBEC3A	CSAG2	RGS13
		IGSF21	TRBV7-5	TNS4
		ID3	CEACAMP7	FAIM2
		FZD2	VAX1	GLIPR1
		DGKZ	LINC02663	XCR1
		ANK1	AL008733.1	GBP6
		KIR3DX1	AC110285.3	FCRL4
		CEBPE	AC026310.2	CLNK
		LOC282997	AC246787.2	CARD17
		SLC1A3	AC064853.1	RUNX2
		CAPZB	AC108868.2	CCL19
		RARRES1	MNX1-AS2	NMUR1
		XAF1	NGB	FCER2
		LFNG	AC110491.1	TMEM26
		CCDC109B	HNRNPCL3	BANK1
		IFI30	FRG2JP	RGS1
		AICDA	ALX1	INSL3
		INPP5K	LINC02445	IL4I1
		RSAD2	LINC02413	WNT10A
		PSME2	IGHV3-37	ZCCHC18
		PAX5	TRDV3	PLTP
		GRASP	LINC02672	KIR2DS4
		TCF4	CST1	FCRL1
		HIC1	LINC01249	GFRA2
		SKAP1	AC078880.5	GPR141
		CCL21	LINC02269	ANKRD22
		TLR10	LINC02398	MARCO
		MX2	HDGFL1	CXCL13
		JPH4	LINC01257	CDHR1
		ICAM3	LINC01507	GPR183
		NLRP2	CCKBR	IL12B
		PMP22	RHAG	IL7R
		TUBA1A	IGKV1OR2-9	CNR2
		GRK5	WDR82P1	TNFRSF9
		LYN	INSL4	TCL1A
		FAM18A	AL589990.1	KIR3DL1
		B3GALT2	AC007953.2	LAIR2
		MOBKL2A	AC093702.1	CFD
		CCL2	DMRT2	JSRP1
		TRPC2	AL035530.1	DOCK10
		CASP4	IGKV2OR2-1	VSIG4
		VMO1	FLJ36000	CSF3R
		CLEC2D	AC109635.4	ZEB2
		CSF2RA	DNTT	AMPD1
		CLIC5	AC010266.2	SLC12A3
		FCAR	NXPE4	HLA-DQB2
		NLRP1	SACS-AS1	SIGLEC8
		SERPINB9	CLCA2	OSCAR
		C1orf59	AC007278.2	TLR7
		SPIB	AC021546.1	GPR85
		LOC100192379	AC006058.4	IKZF3
		CXCL12	SI	LILRA1
		CADM3	IGLV3-32	LILRA4
		FABP5	INSL6	TSHR
		PRR5L	AL353740.1	ETV7
		CD22	OLFM4	CYSLTR1
		NRP2	AC079341.1	S100B
		UTS2	AP001574.1	TIMD4
		CBFA2T3	ANKRD30BP2	DHRS9
		DENND2D	AP003721.1	FUT7
		AFAP1L2	AC016717.2	FCRL2
		VAMP5	CCK	CXorf65
		PDE4D	AC073592.10	BASP1
		CEACAM3	AC005550.1	BATF2
		STYK1	IL21	SLC38A5
		SELP	IGHD3-3	EMP3
		D4S234E	AL135927.1	CETP
		CTRL	SLC6A2	SEMA4A
		FXYD5	GALNTL6	LILRA2
		ABR	MIR4537	ERMN
		DSE	FKBP4P6	KIF19
		PPM1M	CYP24A1	CXorf21
		RNASE1	IGLV3-13	NLRP3
		PLAUR	SERPINB5	LPAR5
		FCGR2B	GAD2	CD5L
		PARM1	LINC01164	EPSTI1
		TNFSF12	MUC21	TNFSF8
		FAR1	IGHD3-9	CASP5
		CHN1	AC069120.1	CCL13
		CMTM3	VTRNA2-1	ATP1A3
		ENG	MMP20	KCNN4
		CYBA	AC061975.6	GPNMB
		NOD1	NOTO	LGALS2
		C13orf15	ACTL8	PIK3CG
		IKZF2	KRT16P1	DGKA
		CLEC1A	AC026336.3	CD209
		CD1E	AC134312.4	P2RX1
		LOC550643	GPX5	TMIGD2
		EVL	DSCR10	CEACAM4
		C22orf34	AL355870.1	CD19
		GPA33	IGLV8OR8-1	CCL18
		LOC645431	SIRPB3P	ADAMDEC1
		SH2D3C	AC012354.2	KIR2DL3
		CTSC	TENM3-AS1	HLA-DRB6
		ADAM8	CT83	GLIPR2
		NTNG2	AC015574.1	CXCR4
		YPEL4	AL731557.1	KCNQ5
		CMTM7	SMUG1P1	GTSF1L
		IRAK3	LINC02257	SIGLEC11
		LYPD5	AL445213.1	FPR3
		UBASH3B	LINC02212	RASSF2
		NMI	AC012103.1	HLA-DQA2
		HLA-L	TAC1	DOCK8
		ADAM28	AL356740.3	MNDA
		FAM26E	AC108868.1	LILRB5
		IL12RB2	SLC13A1	KLRC4
		C7orf23	CHL1	PLB1
		IL21	IGHV4OR15-8	SEMA4D
		GPR31	LY6G6F-LY6G6D	TMEM71
		KIR2DL1	AC023090.1	SIGLEC5
		CAMKK1	CHRM1	S100A4
		LOC374443	DUSP5P2	SLC8A1
		OSM	CD164L2	ALOX5AP
		LILRP2	MYH2	CCL8
		PSME1	LHX1-DT	ZNF683
		NEGR1	SLC22A8	CCL4L2
		ATP8A1	AL139002.1	CHI3L2
		LRRN3	AL592164.1	CXCR5
		CCL17	NKX6-3	HLA-DOB
		GPRIN3	SPINK4	PPP1R16B
		KCNMA1	LINC01143	CXCL10
		LAT2	XAGE2	GNA15
		IRF9	AC148477.4	ABCD2
		LOC283663	MC4R	SIGLEC10
		CDC42EP3	RNF17	KCNJ10
		EGR3	AL359881.2	CCND2
		APOL1	AL359881.3	RGS18
		ADORA3	LGALS7B	NCR1
		FAM46C	AL512622.1	ZNF80
		FAM115C	IGKV2-18	KLRF1
		FSD1	AC119751.6	ZBTB32
		WNT10B	ERVV-1	SLC9A9
		CLEC17A	IGHV1OR16-1	KLRC2
		C2orf65	RNU1-61P	RIPK3
		KCNMB1	AL713998.1	CD28
		IL1B	HSPB3	POU2AF1
		RNF175	PICSAR	CD40LG
		BCORL2	ZBTB46-AS1	CAMK4
		SH3BP1	AL359313.1	STAP1
		FAM129C	AL451069.3	SPIC
		IL29	IGLJ1	INPP4B
		PPM1K	SRGAP3-AS2	KIR3DL2
		HMOX1	TRH	TTC16
		GAPT	AL096855.1	SYK
		PLD4	NPPB	CLEC10A
		HK1	AC122685.1	HLA-DMA
		FAM167B	LINC01971	CD80
		CCDC136	AC120498.2	CD160
		GPR25	AP005264.7	LAIR1
		HOXA1	AC133963.1	CD84
		POMC	DRD2	FPR1
		PLEKHA2	AL139231.1	FLT3
		ANK2	ALDH3B2	DNAJC5B
		GJD3	SLC34A2	CLECL1
		RCBTB2	LINC01230	CD300C
		RGL1	IGLV3-22	SAMD9L
		TRAF1	AL109914.1	GPR68
		PRKAR2B	FGF23	ITM2A
		ARPC2	AL512844.2	ITGA4
		MSX2P1	AC245884.9	CCR7
		IL3RA	PAGE2	MAL
		CABP4	SOST	LY75
		TRAFD1	AC100757.2	NAPSB
		ZNF385A	AC007991.2	MS4A1
		PIP4K2A	INS-IGF2	PLAC8
		ICAM2	AC027627.1	FPR2
		SIRPD	KCCAT198	CLEC7A
		BTN1A1	AC136621.1	FGFBP2
		CALHM2	AC079950.1	APOBEC3C
		HDAC9	PPP2R2C	TNFSF13B
		PHOSPHO1	LINC02870	SIGLEC9
		SLFN11	CPA2	CLEC9A
		EGR2	HMGN1P17	FCGR1B
		RELT	VN2R19P	FCGR1A
		KLF2	AQP10	PRDM8
		ENTPD1	HCN4	FGR
		HOXB2	AL355076.2	ST8SIA1
		KLHL14	PHF2P2	RAB39B
		PLSCR3	PSMA8	ST8SIA4
		GSDMA	MIR4539	TFEC
		SFMBT2	DPP3P2	IL10
		CSK	SLITRK6	KLHL6
		CORO7	ST13P20	HLA-DRB5
		FCRLA	ANKRD33	ARRDC5
		ARHGAP31	MIR200CHG	PTCRA
		C1orf127	IGHV3-6	CD200R1
		GPR82	IGKV3D-7	ARL11
		DENND3	SERPINB7	CCR1
		GMIP	AC120498.8	ATP2A3
		S1PR5	GZMAP1	EMB
		PPP2R2B	FGF10	TNIP3
		ATP8B4	AC139783.1	CXCL11
		CCL24	LINC02513	APOBEC3H
		GYPE	FAM183DP	C3AR1
		PIP5K1B	FGF19	WDFY4
		LOC653786	AKR1B10P1	LAX1
		MMP9	AC117453.1	CD163
		ASPHD2	KRT83	LY86
		RAMP3	CDH17	CD300A
		RAB39	CLLU1	HK3
		PLAU	SLC9A3P3	HAVCR2
		FAM49A	PCSK2	EPB41L3
		TNFRSF4	LINC02636	GPR55
		GRAP	SOX21	PTGDR
		CD97	AL160408.4	CSF2RB
		CLEC12B	EPYC	HLA-DPB2
		FMNL3	NEUROG3	CD38
		RHOG	DMRT1	LILRB4
		FAM129A	DSC3	SP140
		EMILIN2	CIDEA	GATA3
		GSN	AC093829.1	CCL3
		C17orf66	KRT6A	CD4
		HLA-C	HTR3A	NCF1B
		ACVRL1	SNX18P26	SLC24A4
		RTN1	STMN2	CD226
		CRYBB1	PMP2	SH2D2A
		CD83	AC120193.1	MMP25
		BET3L	TCAM1P	HAPLN3
		RASSF5	CBLN4	FCGR3A
		C5AR1	CSF3	LILRA5
		PIK3R3	LINC02473	CFP
		OSTF1	MT1JP	FOLR2
		TLR2	LINC02555	IL2RA
		JAK2	CDH7	CD300LF
		TRIM69	UPP2-IT1	CSF1R
		C15orf53	KLK6	TTC24
		CLEC6A	AL450311.1	CLEC4E
		LAP3	OR52E8	RNASE6
		LMO2	CCR3	MLC1
		GNAI2	AL157834.2	SH2D1B
		MEF2C	AL121987.1	FCER1G
		GYPC	SIAH3	IL2RG
		KRT36	AC016168.2	PDE6G
		VIM	AC103702.2	CLEC2B
		GPR84	KRT16P3	NCF4
		HCP5	CASC22	KLRC1
		PDE6B	TAGLN3	CYBB
		LILRA3	AC093063.1	CCR2
		NELL2	MYO3A	NCF1C
		SH3BGRL	FAM151A	CD33
		VCAM1	MROH2B	MIAT
		SLC31A2	AC211485.1	MS4A4A
		CD1B	AC117489.1	MCOLN2
		SLC2A3	AC005100.1	TNFRSF13B
		BLK	CCNYL2	SNX20
		LOXL3	AC099521.3	MEI1
		GBGT1	AP000593.3	BCL11B
		PLA2G4A	IGKV1OR2-11	DEF6
		HSH2D	ALPI	XCL2
		SCML4	TMEM179	DPEP2
		TNFSF12-TNFSF13	DEFA3	PILRA
		HLA-G	PLA2G4F	LTA
		IL24	KCNH6	CTLA4
		MLKL	LINC02245	HVCN1
		C9orf139	AC011840.1	SPI1
		TNFRSF13C	AC015712.6	HLA-DRB1
		SLC4A8	DGKK	DUSP2
		CD163L1	AC245100.3	TYROBP
		MICAL1	AC007368.1	PDCD1
		GALNT6	CTD-2297D10.2	IL18BP
		PREX1	BRAFP1	GPR132
		HTRA4	LINC02253	JAK3
		CRIP1	IGHV3-65	RCSD1
		AIM1	P2RX2	KCNA3
		MOBKL2C	LHX1	IRF4
		CCR4	TMEM244	SELL
		P2RY12	SMIM32	CD180
		C5orf56	PPM1K-DT	PNOC
		FUT8	MYMK	LAPTM5
		ISG20	LINC00544	ZBED2
		GAS7	AC006058.3	CD74
		OAS2	CELA1	C1orf162
		LRRK1	AL139351.1	SIGLEC1
		LOC389634	TRGV5P	GBP4
		STAB1	PNMA6F	RAB33A
		RUFY4	WT1-AS	CYTH4
		DDX26B	REG3G	IDO1
		SIGLECP3	NKX2-5	LCP1
		HOXB4	GPR27	KLRC3
		RAB31	CRCT1	EVI2A
		SIGLEC14	LY6D	HLA-DQA1
		IFI44L	EPHA6	FCRL5
		LBH	GRIA2	GPR174
		MAX	SLC30A2	LST1
		GPR34	INSYN2B	PLCB2
		BEND4	FAM131C	RHOH
		ZC3H12D	ADIPOQ	SLFN12L
		TMEM155	AICDA	SLAMF8
		NLRP7	SNCB	NFAM1
		PARP15	LINC01502	PTPN22
		MRC1	AC126773.4	P2RY13
		TRERF1	MIXL1	TNFAIP8L2
		DARC	TULP1	MS4A7
		HTR7	ACTC1	TNFRSF8
		APOL4	AC134669.1	TNFRSF17
		HCG11	P2RY4	MIR155HG
		F13A1	LRRC26	HLA-DQB1
		LAYN	B4GALNT4	CXCR2P1
		PSMB8	AL132642.1	IGSF6
		CCL22	AL355075.5	CD86
		PTAFR	KLC3	WIPF1
		SLC7A8	CRHR1	MS4A6A
		TLR4	TRDN	CD69
		SIGLEC16	RMST	CD79A
		RNF166	AC010776.2	C11orf21
		TRPM2	GADL1	TIFAB
		KCNA6	LILRP1	TAGAP
		APOL3	AL592429.1	SAMSN1
		STAT4	AC103563.3	COTL1
		IFITM1	LINC01055	INPP5D
		CCR8	SGCZ	ARHGAP15
		GPBAR1	KRT72	CIITA
		VWF	PCDH15	GNLY
		C4orf50	TUBAL3	CR1
		BCL2	C10orf71	CELF2
		IL5RA	AC098935.2	FGD2
		PLA2G7	PNMA5	SPOCK2
		SP110	IGHV7-34-1	PTGER2
		CLEC4D	ASCL1	BTK
		REC8	NOG	LSP1
		TMEM149	AC004817.3	KIR2DL4
		GP1BA	HMX2	DAPP1
		BTN3A3	GPR78	CD3D
		FCHO1	MT1M	EBI3
		TNF	AL357146.1	HCK
		GIMAP2	GDF2	PLEK
		LGALS9	CLEC4GP1	AIF1
		CD1C	PAGE1	P2RY10
		RASGRP2	AC253536.4	SRGN
		SIRPB2	AC005357.2	SIGLEC7
		LTB	SSX3	PARVG
		PTPRO	LINC02884	POU2F2
		GSTP1	NEFM	KLRB1
		SLC37A2	CLC	HLA-DMB
		WNT1	MS4A8	IL18RAP
		RGS13	TPSD1	SYTL3
		RYR1	AC104134.1	PIK3R5
		TM6SF1	CHP2	GIMAP5
		HLA-F	CHRM2	APOBEC3G
		GPR114	CNOT6LP1	DOCK2
		TNS4	BEND3P2	IL21R
		TMSL3	PPIAP59	GAB3
		FAIM2	IGKV2-4	IL10RA
		PDE4B	VSIG1	GNGT2
		CNRIP1	PTF1A	NCF1
		ANXA1	AC026369.1	CD70
		GNB4	LINC01101	ITGB2
		HLA-H	ZNF385D	LAG3
		FAM55C	MIR4538	ASB2
		ADD2	AC103563.7	PTPRC
		GLIPR1	SIX3	TRAT1
		PATL2	AC007326.2	AOAH
		CCL23	AC000036.1	CXCL9
		XCR1	PTBP1P	CLEC12A
		FCGR2A	LINC02539	TLR8
		TXK	BMP10	FERMT3
		IRF8	LINC01644	ICOS
		SAMD9	XKR4	ABI3
		GBP6	AC104078.1	RASGRP1
		FCRL4	PPBP	CD37
		BTN3A2	IGKV2D-28	FCN1
		CLNK	KRT5	GMFG
		ITGAD	AC008083.4	DTHD1
		HOPX	KLK10	TMC8
		CARD17	BTBD6P1	HLA-DRA
		RUNX2	RXFP4	GIMAP1
		ARL4C	BMP5	LCP2
		LPAR6	LINC01093	FGL2
		CCL19	PGM5P3-AS1	RAC2
		NMUR1	AC096751.2	PLA2G2D
		MTHFD2	CNDP1	GPR171
		UNC13D	AC147055.1	MPEG1
		CD274	CALCA	CD5
		FCER2	FAM163B	PRDM1
		GCNT1	TBX20	CMKLR1
		PTK2B	AL157895.1	FAM78A
		HMHA1	LINC01539	TSPAN32
		ANKRD58	H1-9P	CYTIP
		TAP2	FOXJ1	CD52
		TMEM26	MSX2P1	C1QC
		BANK1	NPY5R	UCP2
		RGS1	SEZ6	VAV1
		ETS1	WNT2	SLAMF1
		INSL3	RBMXP1	NLRC3
		IL4I1	KRT4	MYO1G
		SLC7A7	TRBJ2-4	AIM2
		HPSE	LYPD6B	NCKAP1L
		PRAM1	AP005212.2	HLA-DPA1
		WNT10A	MT1B	HLA-DOA
		HLA-A	CALB2	JAKMIP1
		DOK1	LGI1	C1QA
		C19orf35	RSPO3	GPSM3
		ZCCHC18	SLITRK3	LILRB2
		PBX4	TRBV10-1	GIMAP4
		STAC3	CEACAMP3	LILRB1
		MSR1	IGHV3-42	EVI2B
		AMICA1	AL442635.1	GPR65
		NHLRC4	CHRNA1	CD53
		PLTP	AC087045.3	BTLA
		KIR2DS4	ADAM23	RASAL3
		FCRL1	PPIAP45	PRKCQ
		ASCL2	AP003110.1	GZMM
		C14orf64	IGHV3OR16-11	CD244
		GFRA2	CLEC4M	HLA-DPB1
		GPR141	BX119321.1	PSTPIP1
		OTOA	CLPSL2	C1QB
		MEFV	PPIAP39	THEMIS
		TOX	PRSS21	PDCD1LG2
		GFI1	GALNT5	PIK3CD
		SYT11	HMHB1	FCRL6
		ANKRD22	GABBR2	HCLS1
		MARCO	MEGF10	CXCR3
		P2RY8	CLPS	MYO1F
		NECAP2	PDZRN4	CD3G
		CXCL13	IATPR	PRKCB
		SDC3	FCN2	CCR5
		CDHR1	AC116351.1	GPR18
		CPNE5	NPHS1	PTPN7
		GPR183	CHRDL1	WAS
		AKAP5	SIRPD	IFNG
		CPVL	NUDT10	MAP4K1
		2022-03-01	AC106882.1	CD6
		IL12B	AC007671.1	HCST
		IL7R	GCSAML	ACAP1
		ADCY7	SPINK2	SIRPG
		CNR2	FGF7	IL16
		KLRG1	AFAP1-AS1	NCR3
		TNFRSF9	PF4	SLA
		P2RY14	PMCH	ARHGAP9
		NAGK	INHA	CD96
		FAM105A	LUM	SPN
		TCL1A	CADM3	IL12RB1
		HCG26	PRKAR1B-AS2	ZBP1
		KIR3DL1	AC007991.4	ITK
		LAIR2	GPR119	UBASH3A
		IFI16	PKP1	ARHGAP30
		UBE2L6	IGHV1-17	IPCEF1
		TNFAIP8	LEP	IKZF1
		STAT1	CDX2	SELPLG
		TMEM173	LINC01960	DOK2
		CFD	AC110772.2	SAMD3
		JSRP1	LYPD2	C16orf54
		DOCK10	WT1	TRAF3IP3
		VSIG4	GALNT17	FCRL3
		CSF3R	AC090136.3	CD2
		ZEB2	SBSN	CD72
		LRRC8C	IGKV1OR2-3	CCL4
		AMPD1	IGKV1OR10-1	LY9
		SLC12A3	HAND2-AS1	CORO1A
		CARD9	TRAV8-5	BIN2
		PECAM1	HPCAL4	RUNX3
		HLA-DQB2	BMP3	ARHGAP25
		CD101	GYPA	CD27
		APOB48R	IGHV1-14	SIT1
		SIGLEC8	OGN	CRTAM
		SNAI3	PP12613	CXCR6
		NCRNA00158	ADGRF1	GBP5
		OSCAR	IGHV3OR16-12	ZAP70
		PDE1B	CAMP	FASLG
		TLR7	WNT7A	CD48
		GPR85	CXCL13	SASH3
		IKZF3	DUOX2	CD3E
		LILRA1	DUOXA2	TIGIT
		DOCK11	SLC39A12	SLAMF7
		LILRA4	AL512274.1	CD8B
		AXL	OR52N4	CTSW
		TSHR	TRAV18	S1PR4
		TNFRSF18	AC005841.1	EOMES
		VILL	BHLHE22	IL2RB
		LIMD2	IGKV1D-12	SLA2
		ETV7	LILRP2	GZMK
		CYSLTR1	LINC01841	ZNF831
		S100B	KRT12	LCK
		ITGAL	LINC02159	GZMH
		HLA-B	AC245128.3	SH2D1A
		BATF	IGHV3OR16-15	CD8A
		TIMD4	MT-TV	SLAMF6
		TRIM22	IL13	GZMB
		ITPKB	ELANE	CCL5
		DHRS9	AC008878.3	PYHIN1
		STK17B	TRIM63	KLRD1
		CD68	GPR182	TBX21
		LDHB	AL162457.1	GZMA
		MFNG	AL049634.1	CD247
		IL15	AC007336.2	KLRK1
		FUT7	EFEMP1	CST7
		STX11	LINC00595	NKG7
		FCRL2	MYOZ2
		XCL1	SLFN14
		CXorf65	AC244453.2
		BASP1	SH2D5
		BATF2	RAB6C-AS1
		BCL2A1	NEGR1
		KCTD12	CD1A
		SLC38A5	AC245517.5
		EMP3	CSDC2
		CETP	IGKV7-3
		SEMA4A	AL353597.3
		LILRA2	LINC02132
		ERMN	CDH3
		ITGAX	AC243962.1
		PTPN6	PLEKHG4B
		KIF19	LINC00891
		ITPRIPL1	KLHL14
		CXorf21	IGKV2OR22-3
		NLRP3	FGF20
		FLT3LG	NDST3
		CTSS	AP001533.1
		NLRC5	IGHV3OR16-10
		PIK3R6	DCC
		LPAR5	LINC00460
		CD5L	FGF4
		EPSTI1	ALOX15B
		IL18	AC245884.12
		LOC400696	IGHV7-27
		BATF3	ADRA2A
		PSMB10	SOX21-AS1
		TNFSF8	LINC01684
		P2RY6	SIX2
		CCRL2	PNMA2
		CASP5	S100A5
		CCL13	PDZRN3
		KCNK6	RBPJL
		C13orf18	PCDH7
		FAM113B	LINC02345
		GBP1	ENTPD3
		LILRA6	SYT8
		GRAP2	PLXNA4
		SYTL1	TACR1
		ATP1A3	TRAV34
		KCNN4	C1QL4
		MATK	BEND4
		CHST2	CPZ
		GPNMB	COLEC10
		TNFRSF1B	LINC01501
		LGALS2	HTRA4
		FLJ40330	IGHV3-25
		FMNL1	AL121949.1
		PIK3CG	EGFL6
		DGKA	LPAR1
		CD209	DMBT1
		TAP1	IFNL1
		P2RX1	LINC00494
		ARHGEF6	HAR1A
		IRF1	DAPL1
		CCDC88B	AC023906.5
		TMIGD2	HECW2-AS1
		CEACAM4	PGBD4P1
		CD19	GNG8
		CCL18	IGLV2-33
		PIM2	SPDEF
		C17orf60	PCSK1
		C10orf54	TRBV7-7
		ADAMDEC1	PTGIS
		APOBEC3D	BLK
		STAT5A	AL133153.2
		KIR2DL3	AC079584.2
		ITGB7	TRBV11-1
		FAM92B	MS4A6E
		HLA-DRB6	BTN1A1
		GCET2	IL13RA2
		B2M	PPP2R2B
		GLIPR2	LINC01480
		CXCR4	NXF3
		KCNQ5	AC078788.1
		GTSF1L	CRHBP
		AP1S2	IL6
		SIGLEC11	GPRC5A
		FAM179A	AC079793.1
		FPR3	IL2
		RASSF2	ANO2
		HLA-DQA2	CR1L
		DOCK8	AC244502.1
		MNDA	RAMACL
		LILRB5	WNT1
		RILPL2	AC092384.1
		FGD3	AC008957.1
		KLRC4	ISLR
		PLB1	RPL7AP64
		SEMA4D	AC010457.1
		TMEM71	IGKV1D-33
		LYL1	CNTN1
		SIGLEC5	CCL25
		S100A4	TPSAB1
		RGS10	TRARG1
		SLC8A1	LRRC15
		ALOX5AP	NTNG1
		FAM65B	AC002091.2
		CLEC4A	IGLV3-29
		CCL8	IGHV7-81
		ZNF683	AL596223.2
		FCGR1C	NTRK2
		CEACAM21	STYK1
		CCL4L2	ARHGAP8
		C19orf38	PODN
		CHI3L2	BCAS2P2
		CXCR5	HHIP
		FLI1	TMEM119
		RARRES3	TRBV11-3
		HLA-DOB	HAND2
		ADAP2	AC069360.1
		PPP1R16B	ATP1A4
		CXCL10	BCORP1
		GNA15	CEACAM3
		ABCD2	AC136428.1
		SIGLEC10	DPT
		C1orf54	AC007569.1
		KCNJ10	HHIP-AS1
		CCND2	IGHV3OR16-6
		RGS18	WFIKKN2
		TMEM229B	IGHV3-47
		NCR1	KLRC3
		ZNF80	ACKR1
		KLRF1	HEMGN
		GIMAP8	WARS2-IT1
		ZBTB32	PRSS1
		CLIC2	PI16
		SLC9A9	GFRA3
		KLRC2	CCDC80
		RIPK3	AC034105.1
		CD28	CPA1
		POU2AF1	PTGS2
		CD40LG	PAX5
		FYN	C7
		CAMK4	PDPN
		RASGRP4	CCN5
		KIAA0125	TMEM26-AS1
		CD7	CCL19
		CERKL	MOXD1
		STAP1	IGLV1-41
		GIMAP7	IL26
		SPIC	AC007278.1
		INPP4B	CPA3
		PTGER4	TRBV23-1
		KIR3DL2	TEPP
		TTC16	PADI3
		SYK	MMP9
		CARD11	HEATR9
		CLEC10A	CXCR2
		AKNA	ANKRD22
		HLA-DMA	BMPER
		CD80	DLGAP1-AS5
		CD160	DES
		LAIR1	SIRPG-AS1
		HLA-E	DCN
		PSMB9	COL4A6
		CD84	IGHV3-41
		TRPV2	AC026469.1
		FPR1	IGLV5-48
		FLT3	NTNG2
		DNAJC5B	CDHR1
		CLECL1	CLEC4C
		CD300C	ACOD1
		SAMD9L	FCRL4
		TBXAS1	NPFFR1
		GPR68	LINC02648
		ITM2A	ERMN
		NLRC4	LINC01645
		ITGA4	CHGA
		CCR7	IGKV2D-30
		MAL	TRBJ2-2
		LRRC25	AC012085.2
		EMR2	SHISAL1
		LOC100240735	LINC02694
		LY75	AP002505.2
		NAPSB	AHSP
		MS4A1	KLRC2
		C1orf200	UTS2
		PLAC8	EPHA3
		FPR2	IGLL1
		CLEC7A	COL6A6
		FGFBP2	AC006058.1
		APOBEC3C	AC008083.3
		TNFSF13B	CDH11
		PLEKHO1	AL365475.1
		SIGLEC9	SLC26A9
		CLEC9A	ELOVL4
		FCGR1B	FCHO1
		AGAP2	AC134312.1
		FCGR1A	CCL22
		PRDM8	AL645941.2
		FGR	AC104260.2
		PLEKHO2	SVEP1
		ST8SIA1	AL139125.1
		RAB39B	RPL32P1
		ST8SIA4	EML4-AS1
		TFEC	LINC02422
		MCART6	AC006369.1
		IL10	AC103563.1
		SIDT1	COL14A1
		PTPLAD2	PRELP
		KLHL6	DCLRE1CP1
		HLA-DRB5	CXCR5
		ARRDC5	IGKV1OR22-5
		PTCRA	FRMPD3
		CD200R1	SMIM22
		ARL11	AL121985.1
		CCR1	HNRNPA1P70
		DOK3	INMT
		ATP2A3	AP000812.1
		EMB	OMD
		TNIP3	TNS4
		LOC400759	IGHV3-76
		LPXN	FENDRR
		CXCL11	TRAV38-1
		LILRB3	DPEP1
		APOBEC3H	AL683807.1
		C3AR1	CCL24
		WDFY4	IL1RL1
		LAX1	LGALS14
		CD79B	AL022067.1
		CD163	S100B
		LY86	IGLV2-5
		CD300A	CYP4F29P
		RGL4	KLK1
		HK3	SFRP1
		HAVCR2	CLEC12A-AS1
		EPB41L3	FBLN2
		PVRIG	AC092145.1
		CARD16	CLEC6A
		GPR55	IGHV2-70D
		PTGDR	SPSB4
		CSF2RB	IL21R-AS1
		STK10	AL096816.1
		HLA-DPB2	TLR10
		CD38	IQANK1
		LGMN	JPH3
		LILRB4	MIR8071-1
		SP140	TMEM132C
		GATA3	PGR
		CCL3	GPR15
		CD4	GPA33
		NCF1B	BNC2
		SLC24A4	IGHV3-22
		CD226	NRK
		SH2D2A	PCDHB3
		MMP25	TNC
		HAPLN3	CRTAC1
		CASP1	PTGER3
		FCGR3A	APOD
		LILRA5	GAS1
		CFP	MXRA5
		FOLR2	SHISA3
		IL2RA	IGHV3-75
		CD300LF	ADAM28
		LAT	IGLV4-3
		CSF1R	HS3ST2
		TTC24	INSL3
		SLC15A3	RGS4
		CLEC4E	AL031595.1
		RNASE6	HLA-DRB9
		MLC1	KRT36
		SH2D1B	LINC01550
		TBC1D10C	TRAV1-1
		FCER1G	ADGRB3
		IL2RG	AC093010.1
		PDE6G	MAP1LC3C
		CLEC2B	TRBV21-1
		GIMAP6	TRBV12-5
		NCF4	TRGV5
		KLRC1	CSF3R
		CYBB	BHLHE40-AS1
		CCR2	LINC02099
		NCF1C	CASP1P2
		CD33	LINGO3
		MIAT	IGHV7-56
		MS4A4A	CALML3
		MCOLN2	EGR2
		TNFRSF13B	BRDT
		SNX20	LRRN3
		MEI1	FCGR3B
		BCL11B	MFAP4
		LOC606724	ADGRE4P
		DEF6	CCL21
		XCL2	CD1E
		TARP	CCR9
		DPEP2	SIGLEC22P
		PILRA	GYPE
		LTA	C1QTNF7
		CTLA4	IL2RG
		HVCN1	MIR8071-2
		SPI1	EGR3
		HLA-DRB1	HRH2
		DUSP2	CLEC12B
		TYROBP	C4orf50
		PDCD1	AC009041.1
		IL18BP	SMOC2
		GPR132	PLAC4
		JAK3	AC109446.3
		RCSD1	TNXB
		KCNA3	RGS1
		IRF4	LCT-AS1
		SELL	GSDMA
		CD180	LINC02773
		PNOC	ALOX5AP
		LAPTM5	BASP1
		ZBED2	IL12B
		CD74	CXCL12
		C1orf162	LINC00158
		SIGLEC1	CMA1
		GBP4	RSAD2
		RAB33A	IGLVI-70
		CYTH4	HLA-DPA3
		IDO1	IGHV3-38
		LCP1	GPR82
		WARS	LINC02195
		KLRC3	IGLV2-28
		EVI2A	SIGLEC6
		GNG2	NLRP7
		HLA-DQA1	IGLC6
		FCRL5	NSG1
		GPR174	LINC02576
		LRRC33	LINC01781
		LST1	TRAV1-2
		PLCB2	RPL4P1
		GVIN1	IGKV2D-40
		RHOH	TPSB2
		ADAM6	IGKV1D-27
		SLFN12L	LINC02812
		SLAMF8	IGHV3-60
		NFAM1	LINC00243
		PTPN22	CCBE1
		P2RY13	PARM1
		TNFAIP8L2	GPR25
		LRMP	RSPO1
		MS4A7	HTR2B
		TNFRSF8	KIR2DL1
		TNFRSF17	CLEC4D
		MIR155HG	AC244205.1
		HLA-DQB1	ASIC2
		CXCR2P1	RORB
		IGSF6	CLIC5
		CD86	DPEP3
		WIPF1	IGKV6D-21
		MS4A6A	GAPT
		CD69	FCGR2B
		LOC96610	IGHJ1
		CD79A	NTRK3
		C11orf21	GPR84
		MGC29506	MMP2
		EMR1	NT5C3AP2
		TIFAB	JSRP1
		TAGAP	PDCD1
		SAMSN1	CFD
		C1orf38	AC022182.2
		COTL1	IGFN1
		INPP5D	IGKV6-21
		ARHGAP15	CCDC136
		CIITA	SIGLEC5
		PRKCH	CRISP3
		GNLY	SLC7A8
		CR1	TRBV6-4
		CELF2	IGLV2-34
		FGD2	TSHR
		SPOCK2	GCSAM
		PTGER2	IGKV2-26
		IGJ	IGHV5-78
		BTK	AC079015.1
		LSP1	LINC02158
		KIR2DL4	LSAMP
		DAPP1	AC093311.1
		CD3D	CHRM3-AS2
		EBI3	CCL18
		HCK	CLEC1B
		C5orf20	LINC00968
		PLEK	DTNB-AS1
		AIF1	PRKCQ-AS1
		P2RY10	IGHV3OR16-13
		SRGN	CXorf65
		SIGLEC7	IGLV5-37
		PARVG	SIGLEC12
		POU2F2	KRT1
		KLRB1	HBD
		HLA-DMB	IL5RA
		IL18RAP	AP002954.1
		SYTL3	CETP
		PIK3R5	WNT10A
		GIMAP5	TRBV10-2
		APOBEC3G	CD1C
		DOCK2	TRBV7-4
		LOC100188949	PAMR1
		IL21R	C10orf105
		GAB3	MAMDC2
		IL10RA	ZCCHC18
		GNGT2	CLEC4G
		NCF1	IGHV3-52
		CD70	CHIT1
		ITGB2	PLTP
		RLTPR	E2F3P1
		LAG3	TRAV39
		ASB2	FCRLA
		PTPRC	APOBEC3A
		TRAT1	LINC01943
		AOAH	HNRNPA1P21
		CXCL9	IGHV1OR15-9
		CLEC12A	AC018755.4
		GGTA1	TRAV6
		TLR8	SCARA5
		C17orf87	MFAP5
		FERMT3	TRBV5-5
		CECR1	CTSG
		ICOS	GPR31
		ABI3	GPR85
		FYB	GTSF1L
		RASGRP1	ZBTB32
		CD37	RUNX2
		FCN1	AL359220.1
		GMFG	HLA-DMA
		DTHD1	FAIM2
		TMC8	AC004494.1
		ARHGDIB	TRAV26-2
		HLA-DRA	LINC02325
		GIMAP1	IGHV3-19
		LCP2	TCL1A
		FGL2	IGLV3-12
		RAC2	AL133371.2
		C2orf85	LINC02416
		PLA2G2D	SIGLEC14
		2022-09-01	IGKV1OR2-6
		GPR171	CCR8
		MPEG1	SIRPB2
		CD5	IGKV1OR22-1
		PRDM1	IGLJ2
		CMKLR1	AC090559.1
		FAM78A	SLC4A8
		TSPAN32	GPR183
		CYTIP	SLC4A1
		KIAA0748	SYNPO2
		CD52	IGHV3-35
		C1QC	SEMA4A
		UCP2	TMEM155
		VAV1	IGKV1-13
		SLAMF1	LRCH2
		NLRC3	B3GALT2
		FAIM3	PIK3CD-AS1
		MYO1G	ZNF80
		AIM2	AC010247.1
		NCKAP1L	IGHV3-62
		HLA-DPA1	LAIR2
		HLA-DOA	IGHJ3P
		JAKMIP1	TRAV36DV7
		LOC100233209	TRAV10
		C1QA	IGHV1-45
		GPSM3	HLA-DPB2
		LILRB2	GPBAR1
		GIMAP4	IGHV1OR21-1
		LILRB1	TRAV41
		EVI2B	IGKV1D-43
		GPR65	AC021188.1
		CD53	NAIPP1
		BTLA	DHRS9
		RASAL3	RIPK3
		PRKCQ	IFI44L
		GZMM	CLEC17A
		CD244	CASP5
		HLA-DPB1	GBP6
		PSTPIP1	LINC00582
		C1QB	TRAV23DV6
		THEMIS	TRAV35
		PDCD1LG2	TRAV8-1
		PIK3CD	FCGR1CP
		FCRL6	IGKV5-2
		HCLS1	LGALS2
		CXCR3	IGKV2OR22-4
		MYO1F	LINC01281
		CD3G	EPSTI1
		PRKCB	TRBJ2-1
		CCR5	AMPD1
		GPR18	PLA2G4A
		PTPN7	CCN4
		WAS	LINC02285
		IFNG	TRBJ2-3
		MAP4K1	PIP5K1B
		CD6	KCNQ5
		FAM26F	CD5L
		HCST	AL135818.2
		ACAP1	EMP3
		SIRPG	SLC12A3
		IL16	CCL3
		NCR3	COPDA1
		SLA	STAB2
		ARHGAP9	TRAV27
		CD96	BOC
		SPN	DUX4L50
		IL12RB1	BANK1
		ZBP1	TMEM26
		ITK	CXCL14
		UBASH3A	IGKV1-33
		ARHGAP30	TRBV12-3
		IPCEF1	KLRC4
		IKZF1	TRBJ2-2P
		SELPLG	AL139352.1
		DOK2	AC099524.1
		SAMD3	FUT7
		C16orf54	SPIC
		TRAF3IP3	IGHV2-70
		FCRL3	SYK
		CD2	CCL4L2
		CD72	AP003774.2
		CCL4	FCER2
		LY9	FCRL1
		CORO1A	IGLV1-50
		BIN2	LY75
		RUNX3	AC009133.3
		ARHGAP25	IGHV3-71
		CD27	RGS13
		SIT1	HLA-DQA2
		CRTAM	CXorf21
		CXCR6	KIF19
		GBP5	AC134879.2
		ZAP70	TIMD4
		FASLG	INPP4B
		CD48	CD1B
		SASH3	ETV7
		PTPRCAP	SRPX
		CD3E	CRYBB1
		TIGIT	DOCK10
		SLAMF7	AC135068.2
		CD8B	IGHV3OR15-7
		CTSW	TNFRSF13C
		S1PR4	ATP1A3
		EOMES	HLA-DQB2
		IL2RB	RIPOR2
		SLA2	RUBCNL
		GZMK	XXYLT1-AS2
		ZNF831	CEP250-AS1
		LCK	AC022706.1
		GZMH	PRSS2
		SH2D1A	OSCAR
		CD8A	NIBAN3
		SLAMF6	IGKV1D-42
		GZMB	IGLV7-46
		CCL5	ANKRD44-AS1
		PYHIN1	KIR2DS4
		KLRD1	TNFRSF9
		TBX21	AC026369.3
		GZMA	GIMAP5
		CD247	AL590764.1
		KLRK1	AL162414.1
		CST7	LAIR1
		NKG7	IGHV1-12
		PRF1	IGHV1-58
			F13A1
			PEAK3
			LILRA2
			CD209
			TRBV14
			SLC4A10
			IGKJ5
			IGHJ2
			TRGC1
			TRAV29DV5
			GPM6A
			CHI3L2
			AC139720.1
			SIGLEC11
			ITM2A
			BATF2
			TRBJ2-7
			IGKV1D-39
			MAL
			HLA-DRB5
			IGLV1-36
			LINC01679
			IGHV1-67
			NMUR1
			TRGV3
			MMP25
			SIGLEC8
			APOBEC3C
			IL4I1
			HTR7
			TRBV7-6
			MNDA
			ATP2A3
			KCNJ10
			CCND2
			TRBV30
			IGHG4
			DOCK8
			ARL11
			HLA-DOB
			LINC01215
			PPP1R16B
			TBC1D27P
			KCNN4
			IGHV4-4
			AC142381.1
			IGKV2D-24
			IGKV2-28
			CARD17
			TRAV16
			KIR2DL3
			IGHV3-63
			LPAR5
			SLC38A5
			SFMBT2
			AC002091.1
			LILRA4
			KIR3DL1
			GLIPR1
			FCER1G
			CRIP1
			TRGV7
			MRC1
			CXCR4
			GLIPR2
			ARRDC5
			IGHV3-13
			LILRB5
			GPR68
			DNAJC5B
			VSIG4
			NLRP3
			AC096734.1
			AC015819.1
			TRBV12-4
			TRBV10-3
			P2RY12
			FPR2
			SH2D2A
			CCR4
			LINC02528
			CSF2RB
			TRAV24
			FGR
			KIR3DL2
			S100A4
			SEMA4D
			IGKV1D-17
			DUSP2
			TLR7
			TRDV1
			GFRA2
			ST8SIA1
			FCRL2
			DGKA
			RAB39B
			IGHV3OR16-8
			GPR141
			CEACAM4
			AC023794.3
			LINC01857
			IGHV3OR16-9
			P2RX1
			IGKV1-12
			IGHV2-5
			TRAV8-4
			TRAV20
			GNA15
			PLAC8
			CD4
			IGHV6-1
			EPB41L3
			MLC1
			CD74
			TRBV15
			WDFY4
			IGKV1-6
			AC034238.1
			TRAV25
			IGLV7-43
			CD244
			CLECL1
			CD300C
			TTC16
			APOBEC3H
			IGHV3-20
			CLEC2B
			CD80
			CD300A
			CCL8
			IGKV1D-16
			AC004687.1
			CIBAR2
			SAMD9L
			KLRC4-KLRK1
			FCGR1B
			ZNF683
			HLA-DQB1-AS1
			IGHV3-11
			TRAV22
			MCOLN2
			GPNMB
			IGKV3D-20
			CLEC9A
			LINC00996
			CD40LG
			IGHV4-61
			CD38
			IGHV4-55
			AC007728.2
			ZEB2
			ST8SIA4
			CXCL10
			IGKV1D-8
			LCP1
			IGKV1OR2-108
			TMEM71
			HLA-DRB6
			TRAV26-1
			FPR1
			AC012645.3
			TRBV7-3
			LY86
			NAPSB
			SLC9A9
			ITGA4
			TRAV13-2
			FGFBP2
			IGLV2-18
			LINC00892
			IGKV3D-15
			CD70
			FOLR2
			IGKV1-39
			RHOH
			TRBV24-1
			TRBV13
			PLB1
			TYROBP
			TOMM20P2
			CD19
			SIGLEC9
			KLRC1
			SIRPB1
			LGALS17A
			IGHV1OR15-2
			TRAV2
			PDE2A-AS2
			NCF4
			CLEC10A
			CD3D
			EMB
			CFP
			FAM30A
			TRBV27
			MS4A1
			IGKV2-29
			TRAV3
			TRBV6-6
			GNLY
			TRAV9-2
			TRAV12-1
			RASSF2
			MARCO
			AL031846.1
			IGHV3-64
			IL10
			IGHA2
			CD160
			TRBV18
			TRAV14DV4
			IGLV4-60
			ADGRE2
			CCR1
			BCL11B
			IGKV1-8
			HACD4
			AC009119.1
			TNIP3
			ADAMDEC1
			C3AR1
			SIGLEC10
			IGKV3-7
			IRAG2
			FPR3
			SP140
			IGHV3-7
			PTCRA
			TMIGD2
			WIPF1
			APOBEC3G
			PIK3CG
			TNFAIP8L2
			GMFG
			CD28
			IGHV4-59
			CD300E
			GATA3
			IGHD
			AC243829.4
			FCGR1A
			CNR2
			CCL13
			CXCL11
			IGLV10-54
			TRBV2
			TRBV5-6
			DEF6
			LILRA1
			GBP4
			ANTXRLP1
			HAPLN3
			TRAV12-3
			HK3
			CLEC7A
			TRBV4-2
			TRDC
			CLEC4E
			TRBV11-2
			DPEP2
			IGKV3OR2-268
			IGHV2-26
			LINC02273
			TRAV8-2
			SEPTIN1
			IGLV3-16
			KLRF1
			IGKV1-16
			TRAV8-3
			CIITA
			JAK3
			IGLC7
			RNASE6
			LAPTM5
			CYSLTR1
			IGHV4-31
			IGKV1-17
			AC015911.3
			IGHV1-46
			XCL2
			TRAV5
			IGHV1-3
			AC007384.1
			GZMM
			CD300LF
			LILRA5
			LST1
			LTA
			SLC8A1
			CD200R1
			CSF1R
			TRGV2
			TFEC
			UCP2
			IGHV3-66
			ITGB2-AS1
			RAC2
			TTC24
			SH2D1B
			FCGR3A
			CAMK4
			CD163
			IGHV4-34
			TNFRSF8
			IGHV3-72
			SIGLEC1
			IL7R
			GIMAP1
			SPI1
			IFITM3P6
			IGLV9-49
			KLHL6
			RGS18
			POU2AF1
			TRGV4
			TRAV17
			TNFSF13B
			TRBV6-1
			IGLV5-45
			CYTH4
			IGHV1-69D
			PTGER2
			IFNG-AS1
			AIF1
			IGHJ3
			GNGT2
			IGLV8-61
			HAVCR2
			MS4A4A
			IGHV3-48
			IGHV4-28
			TRAV13-1
			SLC24A4
			AD000864.1
			TRBV6-5
			GPR132
			CTLA4
			IGHV3-53
			PDE6G
			IL18BP
			CCR7
			CD33
			IL24
			CD180
			LILRB4
			TRBV5-4
			HVCN1
			PRDM8
			AC004585.1
			IGLV2-8
			TRAV21
			IGLV6-57
			IDO1
			HLA-DRB1
			IGHV1-24
			GGTA1P
			PRKCB
			IL2RA
			SPOCK2
			RAB33A
			SRGN
			TRAV8-6
			TRAV19
			SIGLEC7
			ABCD2
			CD226
			LSP1
			CYBB
			C1orf162
			IGKV2-30
			ABI3
			GBP1P1
			PTGDR
			COTL1
			IGSF6
			MS4A6A
			CLNK
			CARMIL2
			IGHV3-15
			LINC00426
			FYB1
			EBI3
			IGKV2D-29
			TRAV4
			NCR1
			RCSD1
			ANKRD36BP2
			PLCB2
			INPP5D
			NCF1B
			AC015911.8
			HLA-DRA
			TMC8
			PLEK
			TRBV4-1
			GPR55
			IGLV3-27
			TNFRSF13B
			AC006033.2
			IGKV3D-11
			TNFSF8
			LINC01934
			IGHV4-39
			TRBV29-1
			CD86
			IGLV3-10
			ZBED2
			TRAV12-2
			SYTL3
			HCST
			NFAM1
			PILRA
			IGKV1D-13
			KLRK1
			TRBV3-1
			KLRB1
			IL18RAP
			MS4A7
			CD84
			HCK
			IGHV3-33
			THEMIS2
			SELL
			IL10RA
			MIR155HG
			ICOS
			C1QA
			SAMSN1
			IGHV5-51
			HLA-DPA1
			IGHV3-73
			JAKMIP1
			IGKV1-27
			RASGRP1
			HLA-DMB
			STAP1
			AC004847.1
			NRROS
			P2RY13
			PARVG
			TRGV10
			FTH1P22
			PIK3R5
			NCF1C
			IGKV2-24
			RASAL3
			TIFAB
			CR1
			IGLV3-9
			IGHV3-43
			GIMAP4
			ADGRE1
			EVI2A
			CXCR2P1
			AC015911.7
			ASB2
			AL135818.1
			CYTIP
			IRF4
			CD52
			SLAMF8
			CCR2
			FERMT3
			POU2F2
			IGHM
			IGLV3-25
			FLT3
			GAB3
			PNOC
			AC243960.1
			IGHA1
			IGHV3-74
			TRBV19
			NCF1
			TRBV5-1
			ARHGAP15
			DAPP1
			CMKLR1
			IGLV1-47
			FGD2
			CD69
			PRDM1
			MYO1G
			LAX1
			GPR174
			HLA-DQB1
			AOAH
			IGHV1-18
			BTK
			IGHV1-69
			IGHV3-49
			ITGB2
			LINC01871
			ADA2
			LAG3
			TRBV9
			PRKCQ
			DTHD1
			RTP5
			FCN1
			KCNA3
			FAM78A
			IGKV4-1
			AL365361.1
			MPEG1
			IGLV1-51
			C1QC
			HLA-DPB1
			C1QB
			PTPN22
			IPCEF1
			CD96
			LINC02084
			MEI1
			FCRL5
			DOCK2
			C11orf21
			CELF2
			PSTPIP1
			TRBV20-1
			FCRL6
			SLAMF1
			GPSM3
			IGHG2
			LCP2
			IGKV1-5
			NLRC3
			LINC02446
			XCR1
			MYO1F
			IGLV2-11
			HLA-DOA
			GPR171
			CD37
			FGL2
			MIAT
			IL21R
			IGLV3-1
			IGHGP
			TRBV7-9
			IGHV3-30
			LILRB2
			PCED1B-AS1
			VAV1
			KIR2DL4
			FCMR
			DOK2
			IGLV1-44
			GPR65
			TAGAP
			LILRB1
			HLA-DQA1
			CLEC12A
			CD5
			LINC00861
			SLFN12L
			HCLS1
			IGHV3-21
			NCKAP1L
			IGHV1-2
			PIK3CD
			SAMD3
			SCIMP
			IGLV2-23
			TNFRSF17
			P2RY10
			TRBV28
			SIRPG
			CCL4
			SNX20
			TSPAN32
			CD3G
			CXCL9
			CD53
			IL12RB1
			TRBC2
			WAS
			ACAP1
			TESPA1
			TRBC1
			IGHV3-23
			IGKV1-9
			NCR3
			GVINP1
			ARHGAP9
			GPR18
			IFNG
			CCR5
			SLA
			IGKV3-15
			PTPN7
			IGHG3
			EVI2B
			TRAT1
			PDCD1LG2
			CD6
			CXCR3
			TLR8
			IGKV3-20
			IGLV3-21
			IGLC3
			CD72
			UBASH3A
			THEMIS
			PLA2G2D
			IGLL5
			RUNX3
			TRG-AS1
			JCHAIN
			IGLV1-40
			IGLC2
			MZB1
			BTLA
			IGLV4-69
			ICAM3
			AIM2
			CD8B
			PTPRC
			CORO1A
			CD2
			SPN
			SELPLG
			GZMH
			ARHGAP30
			IGLV2-14
			LY9
			ARHGAP25
			FASLG
			ZBP1
			IGLV3-19
			BIN2
			S1PR4
			ITK
			SIT1
			IL16
			IKZF3
			TRAF3IP3
			CALHM6
			CD79A
			SLA2
			TRGC2
			CD48
			ZAP70
			MAP4K1
			IGHG1
			IGKV3-11
			IGKC
			SASH3
			TRAC
			IKZF1
			CD3E
			CRTAM
			C16orf54
			CXCR6
			TIGIT
			KLRD1
			GZMB
			IL2RB
			ZNF831
			FCRL3
			CTSW
			CD247
			CD27
			CCL5
			LCK
			GZMA
			GZMK
			SH2D1A
			TBX21
			SLAMF7
			GBP5
			NKG7
			EOMES
			PYHIN1
			SLAMF6
			CST7
			CD8A
